# Supplementary material for: Review of genus Pseudorthocladius Goetghebuer, 1943 (Diptera, Chironomidae) from China
Source: Zookeys. 2014 Mar 11;(387):51–72. doi: 10.3897/zookeys.387.5808 (PMC3970059; doi:10.3897/zookeys.387.5808)
Supplement: XML Treatment for Pseudorthocladius (Pseudorthocladius) binarius [file zookeys.387.5808-treatment1.xml]

<!DOCTYPE tp:taxon-treatment
  PUBLIC "-//TaxonX//DTD Taxonomic Treatment Publishing DTD v0 20100105//EN" "tax-treatment-NSO.dtd">
<tp:taxon-treatment xmlns:tp="http://www.plazi.org/taxpub"><tp:treatment-meta><mixed-citation publication-type="journal"><person-group><name><surname>Ren</surname><given-names>Jing</given-names></name><name><surname>Lin</surname><given-names>Xiaolong</given-names></name><name><surname>Wang</surname><given-names>Xinhua</given-names></name></person-group><article-title>Review of genus <italic>Pseudorthocladius</italic> Goetghebuer, 1943 (Diptera, Chironomidae) from China</article-title><source>Zookeys</source><day>11</day><month>3</month><year>2014</year><volume>2014</volume><issue>387</issue><fpage>51</fpage><lpage>72</lpage><pub-id pub-id-type="doi">10.3897/zookeys.387.5808</pub-id></mixed-citation></tp:treatment-meta><tp:nomenclature><tp:taxon-name>
                        <tp:taxon-name-part taxon-name-part-type="genus">Pseudorthocladius</tp:taxon-name-part>
                        (<tp:taxon-name-part taxon-name-part-type="subgenus">Pseudorthocladius</tp:taxon-name-part>)
                        <tp:taxon-name-part taxon-name-part-type="species">binarius</tp:taxon-name-part>
                        <object-id xmlns:xlink="http://www.w3.org/1999/xlink" content-type="zoobank" xlink:type="simple">http://zoobank.org/D5AC53EC-771A-4D91-ADF2-B3EB97CDF0FD</object-id>
                        <object-id xmlns:xlink="http://www.w3.org/1999/xlink" xlink:type="simple">http://species-id.net/wiki/Pseudorthocladius_binarius</object-id>
                    </tp:taxon-name><tp:taxon-status xmlns:xlink="http://www.w3.org/1999/xlink" xlink:type="simple">sp. n.</tp:taxon-status><xref ref-type="fig" rid="F1">Figures 1–7</xref></tp:nomenclature><tp:treatment-sec sec-type="Diagnosis"><title>Diagnosis.</title><p>The male imago can be distinguished from the known species of the genus by the following combination of characters: low AR (0.29); squama with few setae; anal lobe reduced; inferior volsella has two sub–lobes; virga absent.</p><!--PageBreak--><!--PageBreak--></tp:treatment-sec><tp:treatment-sec sec-type="Description"><title>Description.</title><p>Adult male (n = 4). Total length 1.50–1.80, 1.63 mm. Wing length 0.81–0.97, 0.89 mm. Total length/wing length 1.83–1.86, 1.84. Wing length/length of profemur 2.26–2.43 (3).</p><p>Coloration. Head, abdomen, legs brown; thorax with yellow ground with brown postnotum and preepisternum.</p><p>Head. Antenna with 13 flagellomeres. Terminal flagellomere length 95–108, 105 μm. AR 0.28–0.33, 0.29. Temporal setae 8 (2), including 2 (2) inner verticals, 3–4 (3) outer verticals, and 2 (2) postorbitals. Clypeus with 6–10, 8 setae. Tentorium 86–96, 92 μm long, 14–19, 15 μm wide. Palpomere lengths (in μm): 19–24, 22; 26–29, 28; 55–62, 59; 84–91, 86; 98–120, 110. L: 5<sup>th</sup>/3<sup>rd</sup> 1.77–2.10, 1.86.</p><p>Wing (<xref ref-type="fig" rid="F1">Figure 1</xref>). VR 1.25–1.29 (3). Anal lobe reduced. Brachiolum with 1 seta; R with 9–15, 13 setae; R<sub>1</sub> with 1–4, 2 setae; R<sub>4+5</sub> 9–11, 10 setae; M with 0–1, 1 seta. Squama with 1–2, 1 seta. Costal extension 70 μm long. Cu<sub>1</sub> slightly curved.</p><fig id="F1" position="float" orientation="portrait"><label>Figures 1–7.</label><caption><p><italic><tp:taxon-name>Pseudorthocladius (Pseudorthocladius) binarius</tp:taxon-name></italic> sp. n., male. <bold>1</bold> wing <bold>2</bold> thorax <bold>3</bold> hypopygium (dorsal view) <bold>4</bold> hypopygium (ventral view) <bold>5</bold> anal point <bold>6</bold> inferior volsella <bold>7</bold> gonostylus.</p></caption><graphic xmlns:xlink="http://www.w3.org/1999/xlink" xlink:href="zookeys-387-051-g001.jpg" position="float" orientation="portrait" xlink:type="simple"/></fig><p>Thorax (<xref ref-type="fig" rid="F1">Figure 2</xref>). Antepronotum with 3–6, 5 lateral setae, dorsocentrals 13–15, 13, acrostichals 3–7, 5, prealars 4–6, 5. Scutellum with 6–8, 7 setae.</p><p>Legs. Pulvilli present. Spur of fore tibia 29 (3) μm long, spurs of mid tibia 22–24, 23 μm and 16–19, 18 μm long; hind tibia with a long spur 40–43, 42 μm long, a short spur 14–17, 16 μm long and comb composed of 10–12, 11 spines. Width at apex of fore tibia 24–28, 26 μm, of mid tibia 20–26, 24 μm, of hind tibia 31–36, 33 μm. Lengths (in μm) and proportions of legs as in <xref ref-type="table" rid="T1">Table 1</xref>.</p><table-wrap id="T1" position="float" orientation="portrait"><label>Table 1.</label><caption><p>Lengths (in μm) and proportions of legs of <italic><tp:taxon-name>Pseudorthocladius (Pseudorthocladius) binarius</tp:taxon-name></italic> sp. n.</p></caption><table><tbody><tr><th rowspan="1" colspan="1"/><th rowspan="1" colspan="1">p<sub>1</sub></th><th rowspan="1" colspan="1">p<sub>2</sub></th><th rowspan="1" colspan="1">p<sub>3</sub></th></tr><tr><td rowspan="1" colspan="1">fe</td><td rowspan="1" colspan="1">350–400 (3)</td><td rowspan="1" colspan="1">350–400, 375</td><td rowspan="1" colspan="1">360–400, 380</td></tr><tr><td rowspan="1" colspan="1">ti</td><td rowspan="1" colspan="1">340–420 (3)</td><td rowspan="1" colspan="1">350–430, 373</td><td rowspan="1" colspan="1">410–500, 435</td></tr><tr><td rowspan="1" colspan="1">ta<sub>1</sub></td><td rowspan="1" colspan="1">250–300 (2)</td><td rowspan="1" colspan="1">125–150, 131</td><td rowspan="1" colspan="1">220–260, 240</td></tr><tr><td rowspan="1" colspan="1">ta<sub>2</sub></td><td rowspan="1" colspan="1">170–210 (2)</td><td rowspan="1" colspan="1">72–96, 78</td><td rowspan="1" colspan="1">115–130, 124</td></tr><tr><td rowspan="1" colspan="1">ta<sub>3</sub></td><td rowspan="1" colspan="1">120–140 (2)</td><td rowspan="1" colspan="1">60–72, 63</td><td rowspan="1" colspan="1">105–126, 115</td></tr><tr><td rowspan="1" colspan="1">ta<sub>4</sub></td><td rowspan="1" colspan="1">72–84 (2)</td><td rowspan="1" colspan="1">36–48, 42</td><td rowspan="1" colspan="1">48–60, 53</td></tr><tr><td rowspan="1" colspan="1">ta<sub>5</sub></td><td rowspan="1" colspan="1">51–67 (2)</td><td rowspan="1" colspan="1">48–50, 49</td><td rowspan="1" colspan="1">48–60, 54</td></tr><tr><td rowspan="1" colspan="1">LR</td><td rowspan="1" colspan="1">0.71 (2)</td><td rowspan="1" colspan="1">0.33–0.37, 0.35</td><td rowspan="1" colspan="1">0.52–0.56, 0.55</td></tr><tr><td rowspan="1" colspan="1">BV</td><td rowspan="1" colspan="1">2.22–2.30, 2.29</td><td rowspan="1" colspan="1">3.63–3.98, 3.71</td><td rowspan="1" colspan="1">2.98–3.13, 3.02</td></tr><tr><td rowspan="1" colspan="1">SV</td><td rowspan="1" colspan="1">2.73–2.80, 2.76</td><td rowspan="1" colspan="1">5.53–5.72, 5.62</td><td rowspan="1" colspan="1">3.32–3.50, 3.41</td></tr><tr><td rowspan="1" colspan="1">BR</td><td rowspan="1" colspan="1">2.50–2.60, 2.56</td><td rowspan="1" colspan="1">3.14–3.67, 3.45</td><td rowspan="1" colspan="1">3.75–4.38, 4.03</td></tr></tbody></table></table-wrap><p>Hypopygium (<xref ref-type="fig" rid="F1">Figures 3–7</xref>). Laterosternite IX with 4–6, 5 setae. Anal point (<xref ref-type="fig" rid="F1">Figure 5</xref>) subtriangular with rounded apex, 24–26, 25 μm long, with 13–15, 14 strong setae. Phallapodeme 22–24, 24 μm long. Transverse sternapodeme 44–50, 48 μm long. Virga absent. Gonocoxite 110–122, 118 μm long. Inferior volsella (<xref ref-type="fig" rid="F1">Figure 6</xref>) with two sub–lobes, the dorsal lobe with concave inner margin and 4–5, 5 marginal setae, the ventral lobe semi–rounded with 3–4, 3 marginal setae. Gonostylus (<xref ref-type="fig" rid="F1">Figure 7</xref>) 60–67, 64 μm long, narrowed at base. Megaseta 9–10, 10 μm long. HR 1.82–1.92, 1.85. HV 2.43–2.48, 2.45.</p><!--PageBreak--><p>Female, pupa and larva unknown.</p></tp:treatment-sec><tp:treatment-sec sec-type="Type materials"><title>Type materials.</title><p>Holotype: ♂ (BDN No.20200), China, Fujian, Quanzhou City, Dehua County, Daiyun Mountain, <named-content xmlns:xlink="http://www.w3.org/1999/xlink" content-type="dwc:verbatimCoordinates" xlink:type="simple">25°40'N, 118°11'E</named-content>, 13.ix.2002, Zheng Liu, sweep net. Paratypes: 3 ♂♂, as holotype.</p></tp:treatment-sec><tp:treatment-sec sec-type="Etymology"><title>Etymology.</title><p>The specific name is from Latin, <italic>binarius</italic>, meaning “of two”, referring to the inferior volsella has two sub–lobes.</p></tp:treatment-sec><tp:treatment-sec sec-type="Remarks"><title>Remarks.</title><p>The new species resembles <italic><tp:taxon-name>Pseudorthocladius (Pseudorthocladius) tusimoquereus</tp:taxon-name></italic> Sasa &amp; Suzuki (1999) in the structure of hypopygium, but can be separated from the latter on the following points: (1) <italic><tp:taxon-name>Pseudorthocladius (Pseudorthocladius) binarius</tp:taxon-name></italic> sp. n. has small body size (1.63 mm) and low AR (0.29); (2) wing anal lobe reduced and squama with few setae; (3) inferior volsella with two sub–lobes; (4) virga absent.</p></tp:treatment-sec><tp:treatment-sec sec-type="Distribution"><title>Distribution.</title><p>The new species is collected in a subtropical mountain area in Fujian Province (Oriental China).</p></tp:treatment-sec></tp:taxon-treatment>
