# Supplementary material for: Review of genus Pseudorthocladius Goetghebuer, 1943 (Diptera, Chironomidae) from China
Source: Zookeys. 2014 Mar 11;(387):51–72. doi: 10.3897/zookeys.387.5808 (PMC3970059; doi:10.3897/zookeys.387.5808)
Supplement: XML Treatment for Pseudorthocladius (Pseudorthocladius) cristagus [file zookeys.387.5808-treatment2.xml]

<!DOCTYPE tp:taxon-treatment
  PUBLIC "-//TaxonX//DTD Taxonomic Treatment Publishing DTD v0 20100105//EN" "tax-treatment-NSO.dtd">
<tp:taxon-treatment xmlns:tp="http://www.plazi.org/taxpub"><tp:treatment-meta><mixed-citation publication-type="journal"><person-group><name><surname>Ren</surname><given-names>Jing</given-names></name><name><surname>Lin</surname><given-names>Xiaolong</given-names></name><name><surname>Wang</surname><given-names>Xinhua</given-names></name></person-group><article-title>Review of genus <italic>Pseudorthocladius</italic> Goetghebuer, 1943 (Diptera, Chironomidae) from China</article-title><source>Zookeys</source><day>11</day><month>3</month><year>2014</year><volume>2014</volume><issue>387</issue><fpage>51</fpage><lpage>72</lpage><pub-id pub-id-type="doi">10.3897/zookeys.387.5808</pub-id></mixed-citation></tp:treatment-meta><tp:nomenclature><tp:taxon-name>
                        <tp:taxon-name-part taxon-name-part-type="genus">Pseudorthocladius</tp:taxon-name-part>
                        (<tp:taxon-name-part taxon-name-part-type="subgenus">Pseudorthocladius</tp:taxon-name-part>)
                        <tp:taxon-name-part taxon-name-part-type="species">cristagus</tp:taxon-name-part>
                        <object-id xmlns:xlink="http://www.w3.org/1999/xlink" xlink:type="simple">http://species-id.net/wiki/Pseudorthocladius_cristagus</object-id>
                    </tp:taxon-name><tp:taxon-authority>Stur &amp; Sæther, 2004</tp:taxon-authority><tp:nomenclature-citation-list><tp:nomenclature-citation><tp:taxon-name>Pseudorthocladius (Pseudorthocladius) cristagus</tp:taxon-name><comment> Stur &amp; Sæther, 2004: 79; <xref ref-type="bibr" rid="B1">Ashe and O’Connor 2012</xref>: 531.</comment></tp:nomenclature-citation></tp:nomenclature-citation-list></tp:nomenclature><tp:treatment-sec sec-type="Diagnosis"><title>Diagnosis.</title><p>The male imago is separable from the other species of the genus <italic><tp:taxon-name>Pseudorthocladius</tp:taxon-name></italic> by having hairy wings, strong crista dorsalis and outer heel of the gonotylus.</p></tp:treatment-sec><tp:treatment-sec sec-type="Specimens examined"><title>Specimens examined.</title><p>China, Zhejiang: 1 ♂ (BDN No.K5B50), Taizhou City, Tiantai County, Huading Mountain, <named-content xmlns:xlink="http://www.w3.org/1999/xlink" content-type="dwc:verbatimCoordinates" xlink:type="simple">29°15'45"N, 121°06'36"E</named-content>, 13.iv.2011, Xiaolong Lin, sweep net.</p></tp:treatment-sec><tp:treatment-sec sec-type="Remarks"><title>Remarks.</title><p><xref ref-type="bibr" rid="B27">Stur and Sæther (2004)</xref> erected a hairy–winged species <italic><tp:taxon-name>Pseudorthocladius (Pseudorthocladius) cristagus</tp:taxon-name></italic> based on the specimen from Luxemburg. The species can be separated from close species <italic><tp:taxon-name>Pseudorthocladius (Pseudorthocladius) pilosipennis</tp:taxon-name></italic> by having a gonostylus with a prominent crista dorsalis and an outer heel. The Chinese specimen mainly agrees with the original description of <xref ref-type="bibr" rid="B27">Stur and Sæther (2004)</xref>. Some measured differences between the specimens from China and Luxemburg are shown in <xref ref-type="table" rid="T2">Table 2</xref>.</p><table-wrap id="T2" position="float" orientation="portrait"><label>Table 2.</label><caption><p>Differences between the specimens from China and Luxemburg.</p></caption><table><tbody><tr><th rowspan="1" colspan="1"/><th rowspan="1" colspan="1">Chinese specimen</th><th rowspan="1" colspan="1">Luxemburg specimens</th></tr><tr><td rowspan="1" colspan="1">TL</td><td rowspan="1" colspan="1">2.48 mm</td><td rowspan="1" colspan="1">3.35–3.41 mm</td></tr><tr><td rowspan="1" colspan="1">WL</td><td rowspan="1" colspan="1">1.63 mm</td><td rowspan="1" colspan="1">1.89–2.02 mm</td></tr><tr><td rowspan="1" colspan="1">AR</td><td rowspan="1" colspan="1">1.05</td><td rowspan="1" colspan="1">1.08–1.14</td></tr><tr><td rowspan="1" colspan="1">LR<sub>1</sub></td><td rowspan="1" colspan="1">0.62</td><td rowspan="1" colspan="1">0.75–0.76</td></tr></tbody></table></table-wrap></tp:treatment-sec><tp:treatment-sec sec-type="Distribution"><title>Distribution.</title><p>Zhejiang Province (Oriental China); Luxemburg.</p><!--PageBreak--></tp:treatment-sec><ref-list><ref id="B1"><mixed-citation xmlns:xlink="http://www.w3.org/1999/xlink" xlink:type="simple"><person-group><name name-style="western"><surname>Ashe</surname><given-names>P</given-names></name><name name-style="western"><surname>O’Connor</surname><given-names>JP</given-names></name></person-group> (<year>2012</year>) <source>A world catalogue of Chironomidae (Diptera). Part 2.</source><publisher-name>Orthocladiinae. Irish Biogeographical Society, National Museum of Ireland</publisher-name>, <publisher-loc>Dublin</publisher-loc>, <lpage>968</lpage> pp.</mixed-citation></ref><ref id="B27"><mixed-citation xmlns:xlink="http://www.w3.org/1999/xlink" xlink:type="simple"><person-group><name name-style="western"><surname>Stur</surname><given-names>E</given-names></name><name name-style="western"><surname>Sæther</surname><given-names>OA</given-names></name></person-group> (<year>2004</year>) <article-title>A new hairy-winged <italic>Pseudorthocladius</italic> (Diptera: Chironomidae) from Luxembourg.</article-title><source>Aquatic Insects</source><volume>26</volume>: <fpage>79</fpage>-<lpage>83</lpage>. doi: <ext-link ext-link-type="uri" xlink:href="http://dx.doi.org/10.1080/01650420412331325819" xlink:type="simple">10.1080/01650420412331325819</ext-link></mixed-citation></ref></ref-list></tp:taxon-treatment>
