# Supplementary material for: Review of genus Pseudorthocladius Goetghebuer, 1943 (Diptera, Chironomidae) from China
Source: Zookeys. 2014 Mar 11;(387):51–72. doi: 10.3897/zookeys.387.5808 (PMC3970059; doi:10.3897/zookeys.387.5808)
Supplement: XML Treatment for Pseudorthocladius (Pseudorthocladius) curtistylus [file zookeys.387.5808-treatment3.xml]

<!DOCTYPE tp:taxon-treatment
  PUBLIC "-//TaxonX//DTD Taxonomic Treatment Publishing DTD v0 20100105//EN" "tax-treatment-NSO.dtd">
<tp:taxon-treatment xmlns:tp="http://www.plazi.org/taxpub"><tp:treatment-meta><mixed-citation publication-type="journal"><person-group><name><surname>Ren</surname><given-names>Jing</given-names></name><name><surname>Lin</surname><given-names>Xiaolong</given-names></name><name><surname>Wang</surname><given-names>Xinhua</given-names></name></person-group><article-title>Review of genus <italic>Pseudorthocladius</italic> Goetghebuer, 1943 (Diptera, Chironomidae) from China</article-title><source>Zookeys</source><day>11</day><month>3</month><year>2014</year><volume>2014</volume><issue>387</issue><fpage>51</fpage><lpage>72</lpage><pub-id pub-id-type="doi">10.3897/zookeys.387.5808</pub-id></mixed-citation></tp:treatment-meta><tp:nomenclature><tp:taxon-name>
                        <tp:taxon-name-part taxon-name-part-type="genus">Pseudorthocladius</tp:taxon-name-part>
                        (<tp:taxon-name-part taxon-name-part-type="subgenus">Pseudorthocladius</tp:taxon-name-part>)
                        <tp:taxon-name-part taxon-name-part-type="species">curtistylus</tp:taxon-name-part>
                        <object-id xmlns:xlink="http://www.w3.org/1999/xlink" xlink:type="simple">http://species-id.net/wiki/Pseudorthocladius_curtistylus</object-id>
                    </tp:taxon-name><tp:taxon-authority>(Goetghebuer, 1921)</tp:taxon-authority><tp:nomenclature-citation-list><tp:nomenclature-citation><tp:taxon-name>Hydrobaenus (Psectrocladius) curtistylus</tp:taxon-name><comment> Goetghebuer, 1921: 101.</comment></tp:nomenclature-citation><tp:nomenclature-citation><tp:taxon-name>Spaniotoma (Orthocladius) curtistylus</tp:taxon-name><comment>(Goetghebuer); <xref ref-type="bibr" rid="B6">Edwards 1929</xref>: 350.</comment></tp:nomenclature-citation><tp:nomenclature-citation><tp:taxon-name>Orthocladius (Pseudorthocladius) curtistylus</tp:taxon-name><comment>(Goetghebuer); <xref ref-type="bibr" rid="B9">Goetghebuer 1932</xref>: 93, <xref ref-type="bibr" rid="B11">1940–50</xref>: 73.</comment></tp:nomenclature-citation><tp:nomenclature-citation><tp:taxon-name>Spaniotoma curtistylus</tp:taxon-name><comment>(Goetghebuer); <xref ref-type="bibr" rid="B7">Edwards 1932</xref>: 141.</comment></tp:nomenclature-citation><tp:nomenclature-citation><tp:taxon-name>Hydrobaenus (Pseudokiefferiella) curtistylus</tp:taxon-name><comment>(Goetghebuer); <xref ref-type="bibr" rid="B12">Laurence 1951</xref>: 165.</comment></tp:nomenclature-citation><tp:nomenclature-citation><tp:taxon-name>Pseudorthocladius curtistylus</tp:taxon-name><comment>(Goetghebuer); <xref ref-type="bibr" rid="B28">Thienemann and Kruger 1939</xref>: 25; <xref ref-type="bibr" rid="B29">Thienemann 1944</xref>: 569, 616; <xref ref-type="bibr" rid="B3">Coe 1950</xref>: 160; <xref ref-type="bibr" rid="B26">Strenzke 1950</xref>: 230; <xref ref-type="bibr" rid="B2">Brundin 1956</xref>: 137; <xref ref-type="bibr" rid="B13">Lehmann 1971</xref>: 459; <xref ref-type="bibr" rid="B15">Pinder 1978</xref>: 94.</comment></tp:nomenclature-citation><tp:nomenclature-citation><tp:taxon-name>Pseudorthocladius (Pseudorthocladius) curtistylus</tp:taxon-name><comment>(Goetghebuer): <xref ref-type="bibr" rid="B18">Sæther and Sublette 1983</xref>: 69, fig. 37; <xref ref-type="bibr" rid="B30">Wang 2000</xref>: 639; <xref ref-type="bibr" rid="B1">Ashe and O’Connor 2012</xref>: 532; <xref ref-type="bibr" rid="B14">Makarchenko and Makarchenko 2012</xref>: 76–77.</comment></tp:nomenclature-citation></tp:nomenclature-citation-list></tp:nomenclature><tp:treatment-sec sec-type="Diagnosis"><title>Diagnosis.</title><p>AR 0.45–0.70; dorsocentrals 15–18; R with 9–13 setae, R<sub>1</sub> with 2–3 setae, R<sub>4+5</sub> with 0–14 setae; squama with 3–4 setae; virga present. Type I with low and extending crista dorsalis, type II with crista dorsalis absent, type III with round and protruding crista dorsalis.</p></tp:treatment-sec><tp:treatment-sec sec-type="Specimens examined"><title>Specimens examined.</title><p>China, Zhejiang: 3 ♂♂, Wenzhou City, Taishun County, <named-content xmlns:xlink="http://www.w3.org/1999/xlink" content-type="dwc:verbatimCoordinates" xlink:type="simple">27°33'N, 119°39'E</named-content>, 1.viii.2005, Xin Qi, light trap; Tianmu Mountain, <named-content xmlns:xlink="http://www.w3.org/1999/xlink" content-type="dwc:verbatimCoordinates" xlink:type="simple">30°19'N, 119°26'E</named-content>, 23.vi.1998, Bingchun Ji, sweep net. Fujian: 10 ♂♂, Wuyi City, Wuyi Mountain, <named-content xmlns:xlink="http://www.w3.org/1999/xlink" content-type="dwc:verbatimCoordinates" xlink:type="simple">27°45'N, 118°03'E</named-content>, 30.iv.1993, Xinhua Wang, sweep net. Guangdong: 5 ♂♂, Fengkai County, <named-content xmlns:xlink="http://www.w3.org/1999/xlink" content-type="dwc:verbatimCoordinates" xlink:type="simple">23°24'N, 111°30'E</named-content>, 20.iv.1988, Xinhua Wang, sweep net. Yunnan: 2 ♂♂, Dali Bai Autonomous Prefecture, Cang Mountain, Qingbi River, <named-content xmlns:xlink="http://www.w3.org/1999/xlink" content-type="dwc:verbatimCoordinates" xlink:type="simple">25°36'N, 100°15'E</named-content>, 23.v.1996, Yuzhou Du, light trap. Hunan: 2 ♂♂, Zhuzhou City, Yanling County, <named-content xmlns:xlink="http://www.w3.org/1999/xlink" content-type="dwc:verbatimCoordinates" xlink:type="simple">26°27'N, 113°42'E</named-content>, 16.vii.2004, Chuncai Yan, sweep net.</p></tp:treatment-sec><tp:treatment-sec sec-type="Remarks"><title>Remarks.</title><p>The Chinese specimens agree with the description of <italic><tp:taxon-name>Pseudorthocladius (Pseudorthocladius) curtistylus</tp:taxon-name></italic> type II and type III. According to <xref ref-type="bibr" rid="B18">Sæther and Sublette (1983)</xref>, type II without crista dorsalis, while type III with rounded and protruding crista dorsalis.</p></tp:treatment-sec><tp:treatment-sec sec-type="Distribution"><title>Distribution.</title><p>The species is widely distributed in Holarctic region.</p></tp:treatment-sec><ref-list><ref id="B6"><mixed-citation xmlns:xlink="http://www.w3.org/1999/xlink" xlink:type="simple"><person-group><name name-style="western"><surname>Edwards</surname><given-names>FW</given-names></name></person-group> (<year>1929</year>) <article-title>British non-biting midges (Diptera: Chironomidae).</article-title><source>Transactions of the Royal Entomological Society of London</source><volume>77</volume>: <fpage>279</fpage>-<lpage>439</lpage>. doi: <ext-link ext-link-type="uri" xlink:href="http://dx.doi.org/10.1111/j.1365-2311.1929.tb00692.x" xlink:type="simple">10.1111/j.1365-2311.1929.tb00692.x</ext-link></mixed-citation></ref><ref id="B9"><mixed-citation xmlns:xlink="http://www.w3.org/1999/xlink" xlink:type="simple"><person-group><name name-style="western"><surname>Goetghebuer</surname><given-names>M</given-names></name></person-group> (<year>1932</year>) <article-title>Diptères(Nématocerès). Chironomidae IV. Orthocladiinae, Corynoneurinae, Clunioninae, Diamesinae.</article-title><source>Faune de France</source><volume>23</volume>: <fpage>1</fpage>-<lpage>204</lpage>.</mixed-citation></ref><ref id="B11"><mixed-citation xmlns:xlink="http://www.w3.org/1999/xlink" xlink:type="simple"><person-group><name name-style="western"><surname>Goetghebuer</surname><given-names>M</given-names></name><name name-style="western"><surname>Lenz</surname><given-names>F</given-names></name></person-group> (<year>1940-1950</year>) <article-title>Tendipedidae (Chironomidae) Subfamilie Orthocladiinae.</article-title> In: <person-group><name name-style="western"><surname>Lindner</surname><given-names>E</given-names></name></person-group> (<role>Ed</role>) <source>Die Fliegen der Palaearktischen Region 13g</source>. <publisher-name>Schweizerbart’sche Verlagsbuchhandlung</publisher-name>, <publisher-loc>Stuttgart</publisher-loc>, <fpage>1</fpage>–<lpage>208</lpage>.</mixed-citation></ref><ref id="B7"><mixed-citation xmlns:xlink="http://www.w3.org/1999/xlink" xlink:type="simple"><person-group><name name-style="western"><surname>Edwards</surname><given-names>FW</given-names></name></person-group> (<year>1932</year>) <article-title>Recent literature, Faune de France: 23. Diptères: Chironomidae, IV Par M. Goetghebuer. Paris (Lechevalier) 1932.</article-title><source>The Entomologist</source><volume>65</volume>: <fpage>140</fpage>-<lpage>141</lpage>.</mixed-citation></ref><ref id="B12"><mixed-citation xmlns:xlink="http://www.w3.org/1999/xlink" xlink:type="simple"><person-group><name name-style="western"><surname>Laurence</surname><given-names>BR</given-names></name></person-group> (<year>1951</year>) <article-title>On two neglected type designations in the genus <italic>Hydrobaenus</italic> Fries, 1830.</article-title><source>Entomologist’s Monthly Magazine</source><volume>86</volume>: <fpage>164</fpage>-<lpage>165</lpage>.</mixed-citation></ref><ref id="B28"><mixed-citation xmlns:xlink="http://www.w3.org/1999/xlink" xlink:type="simple"><person-group><name name-style="western"><surname>Thienemann</surname><given-names>A</given-names></name><name name-style="western"><surname>Krüger</surname><given-names>F</given-names></name></person-group> (<year>1939</year>) <article-title>Terrestrische Chironomiden II</article-title>. <source>Zoologischer Anzeiger</source><volume>127</volume>: <fpage>246</fpage>–<lpage>258</lpage>.</mixed-citation></ref><ref id="B29"><mixed-citation xmlns:xlink="http://www.w3.org/1999/xlink" xlink:type="simple"><person-group><name name-style="western"><surname>Thienemann</surname><given-names>A</given-names></name></person-group> (<year>1944</year>) <article-title>Bestimmungstabellen für die bis jetzt bekannten Larven und Puppen der Orthocladiinen (Diptera, Chironomidae).</article-title><source>Archiv für Hydrobiologie</source><volume>39</volume>: <fpage>551</fpage>-<lpage>664</lpage>.</mixed-citation></ref><ref id="B3"><mixed-citation xmlns:xlink="http://www.w3.org/1999/xlink" xlink:type="simple"><person-group><name name-style="western"><surname>Coe</surname><given-names>RL</given-names></name></person-group> (<year>1950</year>) <article-title>Family Chironomidae.</article-title><source>Handbooks for the Identification of British Insects</source><volume>9</volume>: <fpage>121</fpage>-<lpage>206</lpage>.</mixed-citation></ref><ref id="B26"><mixed-citation xmlns:xlink="http://www.w3.org/1999/xlink" xlink:type="simple"><person-group><name name-style="western"><surname>Strenzke</surname><given-names>K</given-names></name></person-group> (<year>1950</year>) <article-title>Systematik, Morphologie und Okologie der terrestrischen Chironomiden.</article-title><source>Archiv fur Hydrobiologie</source>, <supplement>Supplement 18</supplement>: <fpage>209</fpage>-<lpage>414</lpage>.</mixed-citation></ref><ref id="B2"><mixed-citation xmlns:xlink="http://www.w3.org/1999/xlink" xlink:type="simple"><person-group><name name-style="western"><surname>Brundin</surname><given-names>L</given-names></name></person-group> (<year>1956</year>) <article-title>Zur Systematik der Orthocladiinae (Dipt., Chironomidae).</article-title><source>Report from the Institute of Freshwater Research, Drottningholm</source><volume>37</volume>: <fpage>5</fpage>-<lpage>185</lpage>.</mixed-citation></ref><ref id="B13"><mixed-citation xmlns:xlink="http://www.w3.org/1999/xlink" xlink:type="simple"><person-group><name name-style="western"><surname>Lehmann</surname><given-names>J</given-names></name></person-group> (<year>1971</year>) <article-title>Die Chironomiden der Fulda. Systematische, ökologische und faunistische Untersuchungen.</article-title><source>Archiv fur Hydrobiologie Supplement</source><volume>37</volume>: <fpage>466</fpage>-<lpage>555</lpage>.</mixed-citation></ref><ref id="B15"><mixed-citation xmlns:xlink="http://www.w3.org/1999/xlink" xlink:type="simple"><person-group><name name-style="western"><surname>Pinder</surname><given-names>LCV</given-names></name></person-group> (<year>1978</year>) <article-title>A key to the adult males of British Chironomidae. Part 1. The key; Part 2. Illustrations of the hypopygia. Freshwater Biological Association.</article-title><source>Scientific Publication</source><volume>37</volume>: <fpage>1</fpage>-<lpage>169</lpage>.</mixed-citation></ref><ref id="B18"><mixed-citation xmlns:xlink="http://www.w3.org/1999/xlink" xlink:type="simple"><person-group><name name-style="western"><surname>Sæther</surname><given-names>OA</given-names></name><name name-style="western"><surname>Sublette</surname><given-names>JE</given-names></name></person-group> (<year>1983</year>) <article-title>A review of the genera <italic>Doithrix</italic> n. gen., <italic>Georthocladius</italic> Strenzke, <italic>Parachaetocladius</italic> Walker, and <italic>Pseudorthocladius</italic> Goetghebuer (Diptera: Chironomidae, Orthocladiinae)</article-title>. <source>Entomologica Scandinavica</source><supplement>Supplement</supplement>, <lpage>100</lpage> pp.</mixed-citation></ref><ref id="B30"><mixed-citation xmlns:xlink="http://www.w3.org/1999/xlink" xlink:type="simple"><person-group><name name-style="western"><surname>Wang</surname><given-names>XH</given-names></name></person-group> (<year>2000</year>) <article-title>A revised checklist of Chironomidae from China (Diptera).</article-title> In: <person-group><name name-style="western"><surname>Hoffrichter</surname><given-names>O</given-names></name></person-group> (<role>Ed</role>) <issue-title>Late 20th Century Research on Chironomidae</issue-title>. <source>An Anthology from the 13th International Symposium on Chironomidae</source>. <publisher-name>Shaker Verlag</publisher-name>, <publisher-loc>Aachen</publisher-loc>, <fpage>629</fpage>–<lpage>652</lpage>.</mixed-citation></ref><ref id="B1"><mixed-citation xmlns:xlink="http://www.w3.org/1999/xlink" xlink:type="simple"><person-group><name name-style="western"><surname>Ashe</surname><given-names>P</given-names></name><name name-style="western"><surname>O’Connor</surname><given-names>JP</given-names></name></person-group> (<year>2012</year>) <source>A world catalogue of Chironomidae (Diptera). Part 2.</source><publisher-name>Orthocladiinae. Irish Biogeographical Society, National Museum of Ireland</publisher-name>, <publisher-loc>Dublin</publisher-loc>, <lpage>968</lpage> pp.</mixed-citation></ref><ref id="B14"><mixed-citation xmlns:xlink="http://www.w3.org/1999/xlink" xlink:type="simple"><person-group><name name-style="western"><surname>Makarchenko</surname><given-names>EA</given-names></name><name name-style="western"><surname>Makarchenko</surname><given-names>MA</given-names></name></person-group> (<year>2012</year>) <article-title>Review of the genus <italic>Pseudorthocladius</italic> Goetghebuer, 1943 (Diptera: Chironomidae, Orthocladiinae) from the Russian Far East.</article-title><source>Euroasian Entomological Journal</source><volume>11</volume>(<issue>1</issue>): <fpage>75</fpage>-<lpage>82</lpage>.</mixed-citation></ref></ref-list></tp:taxon-treatment>
