# Supplementary material for: Review of genus Pseudorthocladius Goetghebuer, 1943 (Diptera, Chironomidae) from China
Source: Zookeys. 2014 Mar 11;(387):51–72. doi: 10.3897/zookeys.387.5808 (PMC3970059; doi:10.3897/zookeys.387.5808)
Supplement: XML Treatment for Pseudorthocladius (Pseudorthocladius) cylindratus [file zookeys.387.5808-treatment4.xml]

<!DOCTYPE tp:taxon-treatment
  PUBLIC "-//TaxonX//DTD Taxonomic Treatment Publishing DTD v0 20100105//EN" "tax-treatment-NSO.dtd">
<tp:taxon-treatment xmlns:tp="http://www.plazi.org/taxpub"><tp:treatment-meta><mixed-citation publication-type="journal"><person-group><name><surname>Ren</surname><given-names>Jing</given-names></name><name><surname>Lin</surname><given-names>Xiaolong</given-names></name><name><surname>Wang</surname><given-names>Xinhua</given-names></name></person-group><article-title>Review of genus <italic>Pseudorthocladius</italic> Goetghebuer, 1943 (Diptera, Chironomidae) from China</article-title><source>Zookeys</source><day>11</day><month>3</month><year>2014</year><volume>2014</volume><issue>387</issue><fpage>51</fpage><lpage>72</lpage><pub-id pub-id-type="doi">10.3897/zookeys.387.5808</pub-id></mixed-citation></tp:treatment-meta><tp:nomenclature><tp:taxon-name>
                        <tp:taxon-name-part taxon-name-part-type="genus">Pseudorthocladius</tp:taxon-name-part>
                        (<tp:taxon-name-part taxon-name-part-type="subgenus">Pseudorthocladius</tp:taxon-name-part>)
                        <tp:taxon-name-part taxon-name-part-type="species">cylindratus</tp:taxon-name-part>
                        <object-id xmlns:xlink="http://www.w3.org/1999/xlink" content-type="zoobank" xlink:type="simple">http://zoobank.org/399C86DD-F23B-4C2B-9E9F-E8711959DCA2</object-id>
                        <object-id xmlns:xlink="http://www.w3.org/1999/xlink" xlink:type="simple">http://species-id.net/wiki/Pseudorthocladius_cylindratus</object-id>
                    </tp:taxon-name><tp:taxon-status xmlns:xlink="http://www.w3.org/1999/xlink" xlink:type="simple">sp. n.</tp:taxon-status><xref ref-type="fig" rid="F2">Figures 8–13</xref></tp:nomenclature><tp:treatment-sec sec-type="Diagnosis"><title>Diagnosis.</title><p>The male imago can be distinguished from the known species of the genus by the following combination of characters: cylindrical anal point; well–developed triangular inferior volsella; low AR (0.66) and high VR (1.37).</p><!--PageBreak--><!--PageBreak--></tp:treatment-sec><tp:treatment-sec sec-type="Description"><title>Description.</title><p>Adult male (n = 6). Total length 1.68–1.97, 1.87 mm. Wing length 1.04–1.19, 1.15 mm. Total length/wing length 1.53–1.75, 1.63. Wing length/length of profemur 2.64–2.88, 2.71.</p><p>Coloration. Head, abdomen, legs light brown; thorax with light brown ground with brownish black postnotum and preepisternum.</p><p>Head. Antenna with 13 flagellomeres. Terminal flagellomere length 235–264, 254 μm. AR 0.65–0.67, 0.66. Temporal setae 8–10, 9, including 3–6, 4 inner verticals, 4–5, 5 outer verticals, and 0–2, 1 postorbital. Clypeus with 8–11, 10 setae. Tentorium 96–113, 103 μm long, 18–21, 19 μm wide. Palpomere lengths (in μm): 22–26, 24; 24–28, 26; 60–72, 65; 84–91, 86; 113–137, 130. L: 5<sup>th</sup>/3<sup>rd</sup> 1.87–2.28, 2.00.</p><p><italic>Wing</italic> (<xref ref-type="fig" rid="F2">Figure 8</xref>). VR 1.33–1.43, 1.37. Anal lobe obtuse. Brachiolum with 1 seta; R with 5–13, 9 setae; R<sub>1</sub> with 1–4, 2 setae; other veins bare. Squama with 1–3, 2 setae. Costal extension 80–84, 81 μm long. Cu<sub>1</sub> slightly curved.</p><fig id="F2" position="float" orientation="portrait"><label>Figures 8–13.</label><caption><p><italic><tp:taxon-name>Pseudorthocladius (Pseudorthocladius) cylindratus</tp:taxon-name></italic> sp. n., male. <bold>8</bold> wing <bold>9</bold> thorax <bold>10</bold> hypopygium (dorsal view) <bold>11</bold> hypopygium (ventral view) <bold>12</bold> anal point and inferior volsella <bold>13</bold> gonostylus.</p></caption><graphic xmlns:xlink="http://www.w3.org/1999/xlink" xlink:href="zookeys-387-051-g002.jpg" position="float" orientation="portrait" xlink:type="simple"/></fig><p>Thorax (<xref ref-type="fig" rid="F2">Figure 9</xref>). Antepronotum with 4–6, 5 lateral setae, dorsocentrals 9–13, 11, acrostichals 3–7, 5, prealars 3–5, 4. Scutellum with 4–5, 5 setae.</p><p>Legs. Pulvilli present. Spur of fore tibia 29–41, 34 μm long, spurs of mid tibia 19–29, 22 μm and 19 μm long; hind tibia with a long spur 36–41, 38 μm long, a short spur 24–31, 27 μm long and comb composed of 10–12, 11 spines. Width at apex of fore tibia 34–46, 37 μm, of mid tibia 29–31, 30 μm, of hind tibia 31–36, 33 μm. Lengths (in μm) and proportions of legs as in <xref ref-type="table" rid="T3">Table 3</xref>.</p><table-wrap id="T3" position="float" orientation="portrait"><label>Table 3.</label><caption><p>Lengths (in μm) and proportions of legs of <italic><tp:taxon-name>Pseudorthocladius (Pseudorthocladius) cylindratus</tp:taxon-name></italic> sp. n.</p></caption><table><tbody><tr><th rowspan="1" colspan="1"/><th rowspan="1" colspan="1">p<sub>1</sub></th><th rowspan="1" colspan="1">p<sub>2</sub></th><th rowspan="1" colspan="1">p<sub>3</sub></th></tr><tr><td rowspan="1" colspan="1">fe</td><td rowspan="1" colspan="1">400–450, 423</td><td rowspan="1" colspan="1">440–500, 466</td><td rowspan="1" colspan="1">430–490, 456</td></tr><tr><td rowspan="1" colspan="1">ti</td><td rowspan="1" colspan="1">340–380, 360</td><td rowspan="1" colspan="1">440–510, 477</td><td rowspan="1" colspan="1">520–570, 530</td></tr><tr><td rowspan="1" colspan="1">ta<sub>1</sub></td><td rowspan="1" colspan="1">420–460, 437</td><td rowspan="1" colspan="1">200–220, 210</td><td rowspan="1" colspan="1">310–340, 323</td></tr><tr><td rowspan="1" colspan="1">ta<sub>2</sub></td><td rowspan="1" colspan="1">264–280, 271</td><td rowspan="1" colspan="1">150–175, 163</td><td rowspan="1" colspan="1">156–180, 171</td></tr><tr><td rowspan="1" colspan="1">ta<sub>3</sub></td><td rowspan="1" colspan="1">180–190, 183</td><td rowspan="1" colspan="1">142–178, 152</td><td rowspan="1" colspan="1">140–144, 142</td></tr><tr><td rowspan="1" colspan="1">ta<sub>4</sub></td><td rowspan="1" colspan="1">98–101, 100</td><td rowspan="1" colspan="1">52–72, 68</td><td rowspan="1" colspan="1">67–74, 72</td></tr><tr><td rowspan="1" colspan="1">ta<sub>5</sub></td><td rowspan="1" colspan="1">67–72, 69</td><td rowspan="1" colspan="1">48–55, 51</td><td rowspan="1" colspan="1">45–55, 52</td></tr><tr><td rowspan="1" colspan="1">LR</td><td rowspan="1" colspan="1">1.11–1.23, 1.19</td><td rowspan="1" colspan="1">0.46–0.59, 0.50</td><td rowspan="1" colspan="1">0.60–0.62, 0.61</td></tr><tr><td rowspan="1" colspan="1">BV</td><td rowspan="1" colspan="1">1.64–1.90, 1.86</td><td rowspan="1" colspan="1">2.86–3.80, 2.89</td><td rowspan="1" colspan="1">2.92–3.04, 2.95</td></tr><tr><td rowspan="1" colspan="1">SV</td><td rowspan="1" colspan="1">1.74–1.80, 1.76</td><td rowspan="1" colspan="1">4.03–4.45, 4.28</td><td rowspan="1" colspan="1">3.00–3.05, 3.02</td></tr><tr><td rowspan="1" colspan="1">BR</td><td rowspan="1" colspan="1">1.83–2.00, 1.92</td><td rowspan="1" colspan="1">2.86–2.92, 2.88</td><td rowspan="1" colspan="1">3.00–3.57, 3.26</td></tr></tbody></table></table-wrap><p>Hypopygium (<xref ref-type="fig" rid="F2">Figures 10–13</xref>). Laterosternite IX with 4–6, 5 setae. Anal point (<xref ref-type="fig" rid="F2">Figure 12</xref>) cylindrical and 45–49, 48 μm long and with 10–13, 11 stout setae, 23–28, 25 μm long. Phallapodeme 31–36, 34 μm long. Transverse sternapodeme 65–67, 66 μm long and convex in the middle. Virga absent. Gonocoxite 117–137, 123 μm long, with 7 setae along inner margin. Inferior volsella (<xref ref-type="fig" rid="F2">Figure 12</xref>) developed and triangular with 3–4, 3 strong marginal setae. Gonostylus (<xref ref-type="fig" rid="F2">Figure 13</xref>) 65–72, 67 μm long, narrowed at base and distal end, widen in the middle. Megaseta 8–10, 9 μm long. HR 1.83–1.90, 1.85. HV 2.74–3.14, 2.78.</p><p>Female, pupa and larva unknown.</p><!--PageBreak--></tp:treatment-sec><tp:treatment-sec sec-type="Type materials"><title>Type materials.</title><p>Holotype: ♂ (BDN No.26348), China: Hunan Province, Chenzhou City, Yizhang County, Mang Mountain, <named-content xmlns:xlink="http://www.w3.org/1999/xlink" content-type="dwc:verbatimCoordinates" xlink:type="simple">25°24'N, 113°18'E</named-content>, 22.vii.2004, Chuncai Yan, light trap. Paratypes (5 ♂♂): 4 ♂♂, as holotype; 1 ♂, Hainan Province, Changjiang County, Bawang Mountain, <named-content xmlns:xlink="http://www.w3.org/1999/xlink" content-type="dwc:verbatimCoordinates" xlink:type="simple">19°15'36"N, 109°03'18"E</named-content>, 10.v.1988, Xinhua Wang, sweep net.</p></tp:treatment-sec><tp:treatment-sec sec-type="Etymology"><title>Etymology.</title><p>The specific name is from Latin, <italic>cylindratus</italic>, meaning “in the form of a cylinder”, referring to the cylindrical anal point, which is unique in the genus.</p></tp:treatment-sec><tp:treatment-sec sec-type="Remarks"><title>Remarks.</title><p>The new species resembles <italic><tp:taxon-name>Pseudorthocladius (Pseudorthocladius) amplicaudus</tp:taxon-name></italic> Sæther &amp; Sublette, 1983 in the structure of hypopygium, but the new species can be separated from latter on the basis of main characters in <xref ref-type="table" rid="T4">Table 4</xref>.</p><table-wrap id="T4" position="float" orientation="portrait"><label>Table 4.</label><caption><p>Main differences between <italic><tp:taxon-name>Pseudorthocladius (Pseudorthocladius) cylindratus</tp:taxon-name></italic> sp. n. and <italic><tp:taxon-name>Pseudorthocladius (Pseudorthocladius) amplicaudus</tp:taxon-name></italic> Sæther &amp; Sublette (1983).</p></caption><table><tbody><tr><th rowspan="1" colspan="1">Characters</th><th rowspan="1" colspan="1"><italic><tp:taxon-name>Pseudorthocladius (Pseudorthocladius) cylindratus</tp:taxon-name></italic> sp. n.</th><th rowspan="1" colspan="1"><italic><tp:taxon-name>Pseudorthocladius (Pseudorthocladius) amplicaudus</tp:taxon-name></italic> Sæther &amp; Sublette</th></tr><tr><td rowspan="1" colspan="1">Anal point</td><td rowspan="1" colspan="1">45–49 μm long and cylindrical</td><td rowspan="1" colspan="1">41 μm long and widen at base</td></tr><tr><td rowspan="1" colspan="1">AR</td><td rowspan="1" colspan="1">0.65–0.67</td><td rowspan="1" colspan="1">1.26</td></tr><tr><td rowspan="1" colspan="1">VR</td><td rowspan="1" colspan="1">1.33–1.43</td><td rowspan="1" colspan="1">1.14</td></tr><tr><td rowspan="1" colspan="1">LR<sub>1</sub></td><td rowspan="1" colspan="1">1.11–1.23</td><td rowspan="1" colspan="1">0.66</td></tr></tbody></table></table-wrap></tp:treatment-sec><tp:treatment-sec sec-type="Distribution"><title>Distribution.</title><p>The new species is known from Hunan, Hainan Province in Oriental China.</p></tp:treatment-sec></tp:taxon-treatment>
