# Supplementary material for: Review of genus Pseudorthocladius Goetghebuer, 1943 (Diptera, Chironomidae) from China
Source: Zookeys. 2014 Mar 11;(387):51–72. doi: 10.3897/zookeys.387.5808 (PMC3970059; doi:10.3897/zookeys.387.5808)
Supplement: XML Treatment for Pseudorthocladius (Pseudorthocladius) digitus [file zookeys.387.5808-treatment5.xml]

<!DOCTYPE tp:taxon-treatment
  PUBLIC "-//TaxonX//DTD Taxonomic Treatment Publishing DTD v0 20100105//EN" "tax-treatment-NSO.dtd">
<tp:taxon-treatment xmlns:tp="http://www.plazi.org/taxpub"><tp:treatment-meta><mixed-citation publication-type="journal"><person-group><name><surname>Ren</surname><given-names>Jing</given-names></name><name><surname>Lin</surname><given-names>Xiaolong</given-names></name><name><surname>Wang</surname><given-names>Xinhua</given-names></name></person-group><article-title>Review of genus <italic>Pseudorthocladius</italic> Goetghebuer, 1943 (Diptera, Chironomidae) from China</article-title><source>Zookeys</source><day>11</day><month>3</month><year>2014</year><volume>2014</volume><issue>387</issue><fpage>51</fpage><lpage>72</lpage><pub-id pub-id-type="doi">10.3897/zookeys.387.5808</pub-id></mixed-citation></tp:treatment-meta><tp:nomenclature><tp:taxon-name>
                        <tp:taxon-name-part taxon-name-part-type="genus">Pseudorthocladius</tp:taxon-name-part>
                        (<tp:taxon-name-part taxon-name-part-type="subgenus">Pseudorthocladius</tp:taxon-name-part>)
                        <tp:taxon-name-part taxon-name-part-type="species">digitus</tp:taxon-name-part>
                        <object-id xmlns:xlink="http://www.w3.org/1999/xlink" content-type="zoobank" xlink:type="simple">http://zoobank.org/F4701FCB-7F55-481D-8F07-0C64CF7C65BC</object-id>
                        <object-id xmlns:xlink="http://www.w3.org/1999/xlink" xlink:type="simple">http://species-id.net/wiki/Pseudorthocladius_digitus</object-id>
                    </tp:taxon-name><tp:taxon-status xmlns:xlink="http://www.w3.org/1999/xlink" xlink:type="simple">sp. n.</tp:taxon-status><xref ref-type="fig" rid="F3">Figures 14–18</xref></tp:nomenclature><tp:treatment-sec sec-type="Diagnosis"><title>Diagnosis.</title><p>The male imago can be distinguished from the known species of the genus by the following combination of characters: anal point rounded and reaching beyond the caudal margin of Tergite IX; inferior volsella finger–shaped; squama bare; anal lobe reduced.</p></tp:treatment-sec><tp:treatment-sec sec-type="Description"><title>Description.</title><p>Adult male (n = 1). Total length 2.43 mm. Wing length 1.55 mm. Total length/wing length 1.57. Wing length/length of profemur 2.54.</p><p>Coloration. Head, abdomen, legs brown; thorax with yellow ground with brown postnotum and preepisternum.</p><p>Head. Antenna with 13 flagellomeres. Terminal flagellomere length 300 μm. AR 0.74. Temporal setae 7, including 4 inner verticals, 3 outer verticals. Clypeus with 2 setae. Tentorium 110 μm long, 24 μm wide. Palpomere lengths (in μm): 29, 31, 60, 108, –.</p><p>Wing (<xref ref-type="fig" rid="F3">Figure 14</xref>). Anal lobe reduced. Brachiolum with 1 seta; R with 7 setae; R<sub>1</sub> with 1 seta; other veins bare. Squama bare. Costa extention 41 μm long. Cu<sub>1</sub> slightly curved.</p><fig id="F3" position="float" orientation="portrait"><label>Figures 14–18.</label><caption><p><italic><tp:taxon-name>Pseudorthocladius (Pseudorthocladius) digitus</tp:taxon-name></italic> sp. n., male. <bold>14</bold> wing <bold>15</bold> thorax <bold>16</bold> hypopygium (dorsal view) <bold>17</bold> hypopygium (ventral view) <bold>18</bold> anal point and inferior volsella.</p></caption><graphic xmlns:xlink="http://www.w3.org/1999/xlink" xlink:href="zookeys-387-051-g003.jpg" position="float" orientation="portrait" xlink:type="simple"/></fig><p>Thorax (<xref ref-type="fig" rid="F3">Figure 15</xref>). Antepronotum with 5 lateral setae, dorsocentrals 7, acrostichals 2, prealars 5. Scutellum with 9 setae.</p><p>Legs. Pulvilli present. Spur of fore tibia 50 μm long, spurs of mid tibia both 29 μm long; hind tibia with a long spur 60 μm long, a short spur 29 μm long and comb <!--PageBreak--><!--PageBreak-->composed of 12 spines. Width at apex of fore tibia 43 μm, of mid tibia 36 μm, of hind tibia 45 μm. Lengths (in μm) and proportions of legs as in <xref ref-type="table" rid="T5">Table 5</xref>.</p><table-wrap id="T5" position="float" orientation="portrait"><label>Table 5.</label><caption><p>Lengths (in μm) and proportions of legs of <italic><tp:taxon-name>Pseudorthocladius (Pseudorthocladius) digitus</tp:taxon-name></italic> sp. n.</p></caption><table><tbody><tr><th rowspan="1" colspan="1"/><th rowspan="1" colspan="1">p<sub>1</sub></th><th rowspan="1" colspan="1">p<sub>2</sub></th><th rowspan="1" colspan="1">p<sub>3</sub></th></tr><tr><td rowspan="1" colspan="1">fe</td><td rowspan="1" colspan="1">610</td><td rowspan="1" colspan="1">660</td><td rowspan="1" colspan="1">700</td></tr><tr><td rowspan="1" colspan="1">ti</td><td rowspan="1" colspan="1">650</td><td rowspan="1" colspan="1">660</td><td rowspan="1" colspan="1">800</td></tr><tr><td rowspan="1" colspan="1">ta<sub>1</sub></td><td rowspan="1" colspan="1">410</td><td rowspan="1" colspan="1">264</td><td rowspan="1" colspan="1">450</td></tr><tr><td rowspan="1" colspan="1">ta<sub>2</sub></td><td rowspan="1" colspan="1">250</td><td rowspan="1" colspan="1">146</td><td rowspan="1" colspan="1">240</td></tr><tr><td rowspan="1" colspan="1">ta<sub>3</sub></td><td rowspan="1" colspan="1">156</td><td rowspan="1" colspan="1">101</td><td rowspan="1" colspan="1">180</td></tr><tr><td rowspan="1" colspan="1">ta<sub>4</sub></td><td rowspan="1" colspan="1">96</td><td rowspan="1" colspan="1">67</td><td rowspan="1" colspan="1">74</td></tr><tr><td rowspan="1" colspan="1">ta<sub>5</sub></td><td rowspan="1" colspan="1">72</td><td rowspan="1" colspan="1">60</td><td rowspan="1" colspan="1">72</td></tr><tr><td rowspan="1" colspan="1">LR</td><td rowspan="1" colspan="1">0.63</td><td rowspan="1" colspan="1">0.25</td><td rowspan="1" colspan="1">0.56</td></tr><tr><td rowspan="1" colspan="1">BV</td><td rowspan="1" colspan="1">2.91</td><td rowspan="1" colspan="1">4.23</td><td rowspan="1" colspan="1">3.44</td></tr><tr><td rowspan="1" colspan="1">SV</td><td rowspan="1" colspan="1">3.07</td><td rowspan="1" colspan="1">5.00</td><td rowspan="1" colspan="1">3.33</td></tr><tr><td rowspan="1" colspan="1">BR</td><td rowspan="1" colspan="1">2.63</td><td rowspan="1" colspan="1">1.36</td><td rowspan="1" colspan="1">2.78</td></tr></tbody></table></table-wrap><p>Hypopygium (<xref ref-type="fig" rid="F3">Figures 16–18</xref>). Laterosternite IX with 3 setae. Anal point (<xref ref-type="fig" rid="F3">Figure 18</xref>) rounded and reaching beyond caudal margin of Tergite IX, maximum width 22 μm, with 10 long marginal setae. Phallapodeme 48 μm long. Transverse sternapodeme 50 μm long with small oral projection. Virga absent. Gonocoxite 178 μm long with 6 strong setae along inner margin. Inferior volsella (<xref ref-type="fig" rid="F3">Figure 18</xref>) finger–shaped, parallel–sided and rounded in the apex, bearing some weak setae along the margin and covered by microtrichia. Gonostylus 84 μm long, narrow at base, widen to the distal, with 3–4 setae along inner margin. Crista dorsalis visible, relatively low. Megaseta 10 μm long. HR 2.11. HV 2.89.</p><p>Female, pupa and larva unknown.</p></tp:treatment-sec><tp:treatment-sec sec-type="Type materials"><title>Type materials.</title><p>Holotype: ♂ (BDN No.05327), China: Fujian Province, Wuyi City, Wuyi Mountain, <named-content xmlns:xlink="http://www.w3.org/1999/xlink" content-type="dwc:verbatimCoordinates" xlink:type="simple">27°45'N, 118°03'E</named-content>, 26.iv.1993, Xinhua Wang, sweep net.</p></tp:treatment-sec><tp:treatment-sec sec-type="Etymology"><title>Etymology.</title><p>The specific name is from Latin, <italic>digitus</italic>, meaning “finger”, referring to the finger–shaped inferior volsella.</p></tp:treatment-sec><tp:treatment-sec sec-type="Remarks"><title>Remarks.</title><p><italic><tp:taxon-name>Pseudorthocladius (Pseudorthocladius) digitus</tp:taxon-name></italic> sp. n. is close to <italic><tp:taxon-name>Pseudorthocladius (Pseudorthocladius) yakuxeyeus</tp:taxon-name></italic> (Sasa &amp; Suzuki, 2000) in the antenna ratio (0.71–0.74) and finger–liked inferior volsella. But it can be separated from the latter by having rounded anal point reaching beyond the caudal margin of tergite IX, reduced wing anal lobe and bare squama.</p></tp:treatment-sec><tp:treatment-sec sec-type="Distribution"><title>Distribution.</title><p>The new species is known from Fujian Province in Oriental China.</p></tp:treatment-sec></tp:taxon-treatment>
