# Supplementary material for: Review of genus Pseudorthocladius Goetghebuer, 1943 (Diptera, Chironomidae) from China
Source: Zookeys. 2014 Mar 11;(387):51–72. doi: 10.3897/zookeys.387.5808 (PMC3970059; doi:10.3897/zookeys.387.5808)
Supplement: XML Treatment for Pseudorthocladius (Pseudorthocladius) jintutridecima [file zookeys.387.5808-treatment6.xml]

<!DOCTYPE tp:taxon-treatment
  PUBLIC "-//TaxonX//DTD Taxonomic Treatment Publishing DTD v0 20100105//EN" "tax-treatment-NSO.dtd">
<tp:taxon-treatment xmlns:tp="http://www.plazi.org/taxpub"><tp:treatment-meta><mixed-citation publication-type="journal"><person-group><name><surname>Ren</surname><given-names>Jing</given-names></name><name><surname>Lin</surname><given-names>Xiaolong</given-names></name><name><surname>Wang</surname><given-names>Xinhua</given-names></name></person-group><article-title>Review of genus <italic>Pseudorthocladius</italic> Goetghebuer, 1943 (Diptera, Chironomidae) from China</article-title><source>Zookeys</source><day>11</day><month>3</month><year>2014</year><volume>2014</volume><issue>387</issue><fpage>51</fpage><lpage>72</lpage><pub-id pub-id-type="doi">10.3897/zookeys.387.5808</pub-id></mixed-citation></tp:treatment-meta><tp:nomenclature><tp:taxon-name>
                        <tp:taxon-name-part taxon-name-part-type="genus">Pseudorthocladius</tp:taxon-name-part>
                        (<tp:taxon-name-part taxon-name-part-type="subgenus">Pseudorthocladius</tp:taxon-name-part>)
                        <tp:taxon-name-part taxon-name-part-type="species">jintutridecima</tp:taxon-name-part>
                        <object-id xmlns:xlink="http://www.w3.org/1999/xlink" xlink:type="simple">http://species-id.net/wiki/Pseudorthocladius_jintutridecima</object-id>
                    </tp:taxon-name><tp:taxon-authority>(Sasa, 1996)</tp:taxon-authority><tp:nomenclature-citation-list><tp:nomenclature-citation><tp:taxon-name>Eukiefferiella jintutridecimus</tp:taxon-name><comment> Sasa, 1996: 64.</comment></tp:nomenclature-citation><tp:nomenclature-citation><tp:taxon-name>? Psectrocladius (Mesopsectrocladius) jintutridecima</tp:taxon-name><comment> Sæther, Ashe &amp; Murray, 2000: 171.</comment></tp:nomenclature-citation><tp:nomenclature-citation><tp:taxon-name>Pseudorthocladius (Pseudorthocladius) jintutridecima</tp:taxon-name><comment><xref ref-type="bibr" rid="B31">Yamamoto 2004</xref>: 82; <xref ref-type="bibr" rid="B1">Ashe and O’Connor 2012</xref>: 534.</comment></tp:nomenclature-citation><!--PageBreak--></tp:nomenclature-citation-list></tp:nomenclature><tp:treatment-sec sec-type="Diagnosis"><title>Diagnosis.</title><p>AR 0.25–0.96; wing anal lobe near rectangular; tergite IX without anal point, just with a strongly chitinized broad and rounded ridge, bearing 13 strong setae; inferior volsella low and round, posterior corner.</p></tp:treatment-sec><tp:treatment-sec sec-type="Specimens examined"><title>Specimens examined.</title><p>China, Sichuan: 1 ♂, Baoxing County, <named-content xmlns:xlink="http://www.w3.org/1999/xlink" content-type="dwc:verbatimCoordinates" xlink:type="simple">30°24'N, 102°54'E</named-content>, 19.vi.1996, Ruilei Zhang, light trap. Shaanxi: 1 ♂, Liuba County, <named-content xmlns:xlink="http://www.w3.org/1999/xlink" content-type="dwc:verbatimCoordinates" xlink:type="simple">33°39'N, 106°57'E</named-content>, 1.viii.1994, Bingchun Ji, light trap. Fujian: 2 ♂♂ Wuyi City, Wuyi Mountain, <named-content xmlns:xlink="http://www.w3.org/1999/xlink" content-type="dwc:verbatimCoordinates" xlink:type="simple">27°45'N, 118°03'E</named-content>, 26.iv.1993, Xinhua Wang, light trap. Yunnan: 11 ♂♂, Lijiang City, Lijiang County, Shigu town, Chongjiang river, <named-content xmlns:xlink="http://www.w3.org/1999/xlink" content-type="dwc:verbatimCoordinates" xlink:type="simple">26°51'N, 100°14'E</named-content>, 25.v.1996, Xinhua Wang, light trap; 6 ♂♂, Yulong Naxi Autonomous County, Tiger Leaping Gorge, <named-content xmlns:xlink="http://www.w3.org/1999/xlink" content-type="dwc:verbatimCoordinates" xlink:type="simple">27°11'24"N, 100°07'12"E</named-content>, 26.v.1996, Xinhua Wang, light trap. Guangdong: 1 ♂, Fengkai County, <named-content xmlns:xlink="http://www.w3.org/1999/xlink" content-type="dwc:verbatimCoordinates" xlink:type="simple">23°24'N, 111°30'E</named-content>, 20.iv.1988, Xinhua Wang, sweep net.</p></tp:treatment-sec><tp:treatment-sec sec-type="Remarks"><title>Remarks.</title><p><xref ref-type="bibr" rid="B22">Sasa (1996)</xref> described this species based on the material from Japan, and put it in the genus <italic><tp:taxon-name>Eukiefferiella</tp:taxon-name></italic>. <xref ref-type="bibr" rid="B19">Sæther, Ashe and Murray (2000)</xref> transferred this species to the genus ? <italic><tp:taxon-name>Psectrocladius</tp:taxon-name></italic>. <xref ref-type="bibr" rid="B31">Yamamoto (2004)</xref> transferred it into the genus <italic><tp:taxon-name>Pseudorthocladius</tp:taxon-name></italic>. The Chinese specimens agree with the original description of <xref ref-type="bibr" rid="B22">Sasa (1996)</xref> with exception of Chinese specimens have lower AR (0.25–0.86).</p></tp:treatment-sec><tp:treatment-sec sec-type="Distribution"><title>Distribution.</title><p>Shaanxi, Fujian, Guangdong, Sichuan, Yunnan Province (Oriental China); Japan.</p></tp:treatment-sec><ref-list><ref id="B31"><mixed-citation xmlns:xlink="http://www.w3.org/1999/xlink" xlink:type="simple"><person-group><name name-style="western"><surname>Yamamoto</surname><given-names>M</given-names></name></person-group> (<year>2004</year>) <article-title>A catalog of Japanese Orthocladiinae (Diptera: Chironomidae).</article-title><source>Acta Dipterologica</source><volume>21</volume>: <fpage>1</fpage>-<lpage>121</lpage>.</mixed-citation></ref><ref id="B1"><mixed-citation xmlns:xlink="http://www.w3.org/1999/xlink" xlink:type="simple"><person-group><name name-style="western"><surname>Ashe</surname><given-names>P</given-names></name><name name-style="western"><surname>O’Connor</surname><given-names>JP</given-names></name></person-group> (<year>2012</year>) <source>A world catalogue of Chironomidae (Diptera). Part 2.</source><publisher-name>Orthocladiinae. Irish Biogeographical Society, National Museum of Ireland</publisher-name>, <publisher-loc>Dublin</publisher-loc>, <lpage>968</lpage> pp.</mixed-citation></ref><ref id="B22"><mixed-citation xmlns:xlink="http://www.w3.org/1999/xlink" xlink:type="simple"><person-group><name name-style="western"><surname>Sasa</surname><given-names>M</given-names></name></person-group> (<year>1996</year>) <article-title>Studies on chironomids additionally collected on the shore of Jinzu River, Toyama.</article-title> In: <source>Some characteristics of water quality and aquatic organism in the chief lakes of Toyama Prefecture (Konadegawa Reservoir)</source>, <publisher-name>Toyama Prefectural Environmental Pollution Research Center</publisher-name>, <fpage>16</fpage>–<lpage>112</lpage>.</mixed-citation></ref><ref id="B19"><mixed-citation xmlns:xlink="http://www.w3.org/1999/xlink" xlink:type="simple"><person-group><name name-style="western"><surname>Sæther</surname><given-names>OA</given-names></name><name name-style="western"><surname>Ashe</surname><given-names>P</given-names></name><name name-style="western"><surname>Murray</surname><given-names>DE</given-names></name></person-group> (<year>2000</year>) <chapter-title>Family Chironomidae</chapter-title>. In: <source>Contributions to a Manual of Palaearctic Diptera (with special reference to the flies of economic importance)</source>. <volume>Vol. 4</volume>. <supplement>Appendix A.6</supplement>. <publisher-name>Science Herald</publisher-name>, <publisher-loc>Budapest</publisher-loc>, <fpage>113</fpage>–<lpage>334</lpage>.</mixed-citation></ref></ref-list></tp:taxon-treatment>
