# Supplementary material for: Review of genus Pseudorthocladius Goetghebuer, 1943 (Diptera, Chironomidae) from China
Source: Zookeys. 2014 Mar 11;(387):51–72. doi: 10.3897/zookeys.387.5808 (PMC3970059; doi:10.3897/zookeys.387.5808)
Supplement: XML Treatment for Pseudorthocladius (Pseudorthocladius) macrovirgatus [file zookeys.387.5808-treatment7.xml]

<!DOCTYPE tp:taxon-treatment
  PUBLIC "-//TaxonX//DTD Taxonomic Treatment Publishing DTD v0 20100105//EN" "tax-treatment-NSO.dtd">
<tp:taxon-treatment xmlns:tp="http://www.plazi.org/taxpub"><tp:treatment-meta><mixed-citation publication-type="journal"><person-group><name><surname>Ren</surname><given-names>Jing</given-names></name><name><surname>Lin</surname><given-names>Xiaolong</given-names></name><name><surname>Wang</surname><given-names>Xinhua</given-names></name></person-group><article-title>Review of genus <italic>Pseudorthocladius</italic> Goetghebuer, 1943 (Diptera, Chironomidae) from China</article-title><source>Zookeys</source><day>11</day><month>3</month><year>2014</year><volume>2014</volume><issue>387</issue><fpage>51</fpage><lpage>72</lpage><pub-id pub-id-type="doi">10.3897/zookeys.387.5808</pub-id></mixed-citation></tp:treatment-meta><tp:nomenclature><tp:taxon-name>
                        <tp:taxon-name-part taxon-name-part-type="genus">Pseudorthocladius</tp:taxon-name-part>
                        (<tp:taxon-name-part taxon-name-part-type="subgenus">Pseudorthocladius</tp:taxon-name-part>)
                        <tp:taxon-name-part taxon-name-part-type="species">macrovirgatus</tp:taxon-name-part>
                        <object-id xmlns:xlink="http://www.w3.org/1999/xlink" xlink:type="simple">http://species-id.net/wiki/Pseudorthocladius_macrovirgatus</object-id>
                    </tp:taxon-name><tp:taxon-authority>Sæther &amp; Sublette, 1983</tp:taxon-authority><tp:nomenclature-citation-list><tp:nomenclature-citation><tp:taxon-name>Pseudorthocladius (Pseudorthocladius) macrovirgatus</tp:taxon-name><comment> Sæther &amp; Sublette, 1983: 88; <xref ref-type="bibr" rid="B1">Ashe and O’Connor 2012</xref>: 535.</comment></tp:nomenclature-citation><tp:nomenclature-citation><tp:taxon-name>Pseudorthocladius (Pseudorthocladius) cranstoni</tp:taxon-name><comment> Sæther &amp; Sublette, 1983: 92; <xref ref-type="bibr" rid="B25">Schnell 1991</xref>: 5–10.</comment></tp:nomenclature-citation></tp:nomenclature-citation-list></tp:nomenclature><tp:treatment-sec sec-type="Diagnosis"><title>Diagnosis.</title><p>AR 1.04–1.18; R<sub>4+5</sub> with 0–8 setae, squama with 6–15 setae; virga consisting of 2 broad lateral spines and 4 partially fused median spines, about 0.5×as long as gonostylus; gonostylus well–developed with rounded inferior volsella.</p></tp:treatment-sec><tp:treatment-sec sec-type="Specimens examined"><title>Specimens examined.</title><p>China, Zhejiang: 1 ♂, Taizhou City, Tiantai County, Baxian Lake, <named-content xmlns:xlink="http://www.w3.org/1999/xlink" content-type="dwc:verbatimCoordinates" xlink:type="simple">29°09'N, 120°57'E</named-content>, 13.iv.2011, Xiaolong Lin, sweep net.</p></tp:treatment-sec><tp:treatment-sec sec-type="Remarks"><title>Remarks.</title><p>The Chinese specimen mainly agrees with the original description by <xref ref-type="bibr" rid="B18">Sæther and Sublette (1983)</xref>. Some measured differences between the Chinese <!--PageBreak-->specimen and the specimen described by <xref ref-type="bibr" rid="B18">Sæther and Sublette (1983)</xref> are shown in <xref ref-type="table" rid="T6">Table 6</xref>.</p><table-wrap id="T6" position="float" orientation="portrait"><label>Table 6.</label><caption><p>Differences between the specimens of China and description of <xref ref-type="bibr" rid="B18">Sæther and Sublette (1983)</xref>.</p></caption><table><tbody><tr><th rowspan="1" colspan="1"/><th rowspan="1" colspan="1">Chinese specimen</th><th rowspan="1" colspan="1">Description of Sæther &amp; Sublette</th></tr><tr><td rowspan="1" colspan="1">TL</td><td rowspan="1" colspan="1">2.58 mm</td><td rowspan="1" colspan="1">2.46–2.47 mm</td></tr><tr><td rowspan="1" colspan="1">WL</td><td rowspan="1" colspan="1">1.50 mm</td><td rowspan="1" colspan="1">1.07–1.37 mm</td></tr><tr><td rowspan="1" colspan="1">VR</td><td rowspan="1" colspan="1">1.08</td><td rowspan="1" colspan="1">1.15–1.21</td></tr><tr><td rowspan="1" colspan="1">LR<sub>1</sub></td><td rowspan="1" colspan="1">0.62</td><td rowspan="1" colspan="1">0.57–0.62</td></tr><tr><td rowspan="1" colspan="1">HV</td><td rowspan="1" colspan="1">2.68</td><td rowspan="1" colspan="1">3.57–3.61</td></tr></tbody></table></table-wrap></tp:treatment-sec><tp:treatment-sec sec-type="Distribution"><title>Distribution.</title><p>Zhejiang Province (Oriental China); Europe (Norway; Great Britain; Ireland; France and Netherlands, and North America (U.S.A. and Canada).</p></tp:treatment-sec><ref-list><ref id="B1"><mixed-citation xmlns:xlink="http://www.w3.org/1999/xlink" xlink:type="simple"><person-group><name name-style="western"><surname>Ashe</surname><given-names>P</given-names></name><name name-style="western"><surname>O’Connor</surname><given-names>JP</given-names></name></person-group> (<year>2012</year>) <source>A world catalogue of Chironomidae (Diptera). Part 2.</source><publisher-name>Orthocladiinae. Irish Biogeographical Society, National Museum of Ireland</publisher-name>, <publisher-loc>Dublin</publisher-loc>, <lpage>968</lpage> pp.</mixed-citation></ref><ref id="B25"><mixed-citation xmlns:xlink="http://www.w3.org/1999/xlink" xlink:type="simple"><person-group><name name-style="western"><surname>Schnell</surname><given-names>ØA</given-names></name></person-group> (<year>1991</year>) <article-title>New records of Chironomidae (Diptera) from Norway (II), with two new species synonyms.</article-title><source>Fauna Norvegica</source><series>Serie B</series><volume>38</volume>: <fpage>5</fpage>-<lpage>10</lpage>.</mixed-citation></ref><ref id="B18"><mixed-citation xmlns:xlink="http://www.w3.org/1999/xlink" xlink:type="simple"><person-group><name name-style="western"><surname>Sæther</surname><given-names>OA</given-names></name><name name-style="western"><surname>Sublette</surname><given-names>JE</given-names></name></person-group> (<year>1983</year>) <article-title>A review of the genera <italic>Doithrix</italic> n. gen., <italic>Georthocladius</italic> Strenzke, <italic>Parachaetocladius</italic> Walker, and <italic>Pseudorthocladius</italic> Goetghebuer (Diptera: Chironomidae, Orthocladiinae)</article-title>. <source>Entomologica Scandinavica</source><supplement>Supplement</supplement>, <lpage>100</lpage> pp.</mixed-citation></ref></ref-list></tp:taxon-treatment>
