# Supplementary material for: Review of genus Pseudorthocladius Goetghebuer, 1943 (Diptera, Chironomidae) from China
Source: Zookeys. 2014 Mar 11;(387):51–72. doi: 10.3897/zookeys.387.5808 (PMC3970059; doi:10.3897/zookeys.387.5808)
Supplement: XML Treatment for Pseudorthocladius (Pseudorthocladius) ovatus [file zookeys.387.5808-treatment9.xml]

<!DOCTYPE tp:taxon-treatment
  PUBLIC "-//TaxonX//DTD Taxonomic Treatment Publishing DTD v0 20100105//EN" "tax-treatment-NSO.dtd">
<tp:taxon-treatment xmlns:tp="http://www.plazi.org/taxpub"><tp:treatment-meta><mixed-citation publication-type="journal"><person-group><name><surname>Ren</surname><given-names>Jing</given-names></name><name><surname>Lin</surname><given-names>Xiaolong</given-names></name><name><surname>Wang</surname><given-names>Xinhua</given-names></name></person-group><article-title>Review of genus <italic>Pseudorthocladius</italic> Goetghebuer, 1943 (Diptera, Chironomidae) from China</article-title><source>Zookeys</source><day>11</day><month>3</month><year>2014</year><volume>2014</volume><issue>387</issue><fpage>51</fpage><lpage>72</lpage><pub-id pub-id-type="doi">10.3897/zookeys.387.5808</pub-id></mixed-citation></tp:treatment-meta><tp:nomenclature><tp:taxon-name>
                        <tp:taxon-name-part taxon-name-part-type="genus">Pseudorthocladius</tp:taxon-name-part>
                        (<tp:taxon-name-part taxon-name-part-type="subgenus">Pseudorthocladius</tp:taxon-name-part>)
                        <tp:taxon-name-part taxon-name-part-type="species">ovatus</tp:taxon-name-part>
                        <object-id xmlns:xlink="http://www.w3.org/1999/xlink" content-type="zoobank" xlink:type="simple">http://zoobank.org/672C06D7-0A63-4040-BE31-188FCA2FEB77</object-id>
                        <object-id xmlns:xlink="http://www.w3.org/1999/xlink" xlink:type="simple">http://species-id.net/wiki/Pseudorthocladius_ovatus</object-id>
                    </tp:taxon-name><tp:taxon-status xmlns:xlink="http://www.w3.org/1999/xlink" xlink:type="simple">sp. n.</tp:taxon-status><xref ref-type="fig" rid="F4">Figures 19–23</xref></tp:nomenclature><tp:treatment-sec sec-type="Diagnosis"><title>Diagnosis.</title><p>The male imago can be distinguished from the known species of the genus by the following combination of characters: anal point round baring 9 long and strong setae; inferior volsella oval with round margin and bearing 8 long and stout marginal setae; high AR(1.40).</p></tp:treatment-sec><tp:treatment-sec sec-type="Description"><title>Description.</title><p>Adult male (n = 5). Total length 2.90–3.20, 2.98 mm. Wing length 1.43–1.55, 1.47 mm. Total length/wing length 1.88–2.08, 2.00. Wing length/length of profemur 2.26–2.41, 2.35.</p><p>Coloration. Head, abdomen, legs brown; thorax with yellow ground with brown preepisternum and brownish black postnotum.</p><p>Head. Antenna with 13 flagellomeres. Terminal flagellomere length 410–460, 440 μm. AR 1.31–1.55, 1.40. Temporal setae 8–11, 10, including 3–7, 4 inner verticals, 5–6, 5 outer verticals, and 0–1, 1 postorbital. Clypeus with 8–12, 10 setae. Tentorium 120–132, 126 μm long, 31–33, 32 μm wide. Palpomere lengths (in μm): 31–36, 32; 43–45, 44; 105–108, 107; 155–158, 156; 201–207, 204. L: 5<sup>th</sup>/3<sup>rd</sup> 1.81–1.96, 1.91.</p><p>Wing (<xref ref-type="fig" rid="F4">Figure 19</xref>). VR 1.19–1.26, 1.21. Anal lobe well–developed. Brachiolum with 1 seta; R with 10–12, 10 setae; R<sub>1</sub> with 3–4, 3 setae; other veins bare. Squama 14–18, 16 setae. Costa extension 36–50, 46 μm long. Cu<sub>1</sub> slightly curved.</p><fig id="F4" position="float" orientation="portrait"><label>Figures 19–23.</label><caption><p><italic><tp:taxon-name>Pseudorthocladius (Pseudorthocladius) ovatus</tp:taxon-name></italic> sp. n., male. <bold>19</bold> wing <bold>20</bold> thorax <bold>21</bold> hypopygium (dorsal view) <bold>22</bold> hypopygium (ventral view) <bold>23</bold> inferior volsella.</p></caption><graphic xmlns:xlink="http://www.w3.org/1999/xlink" xlink:href="zookeys-387-051-g004.jpg" position="float" orientation="portrait" xlink:type="simple"/></fig><p>Thorax (<xref ref-type="fig" rid="F4">Figure 20</xref>). Antepronotum with 5–8, 6 lateral setae, dorsocentrals 20–25, 22, acrostichals 8–12, 10, prealars 7–8, 8. Scutellum with 12–17, 15 setae.</p><p>Legs. Pulvilli present. Spur of fore tibia 45–48, 46 μm long, spurs of mid tibia both 19–24, 22 μm long; hind tibia with a long spur 48–52, 50 μm long, a short spur 17–24, 22 μm long and comb composed of 12–14, 13 spines. Width at apex of fore tibia 38–43, 41 μm, of mid tibia 31–40, 36 μm, of hind tibia 43–48, 45 μm. Lengths (in μm) and proportions of legs as in <xref ref-type="table" rid="T8">Table 8</xref>.</p><table-wrap id="T8" position="float" orientation="portrait"><label>Table 8.</label><caption><p>Lengths (in μm) and proportions of legs of <italic><tp:taxon-name>Pseudorthocladius (Pseudorthocladius) ovatus</tp:taxon-name></italic> sp. n.</p></caption><table><tbody><tr><th rowspan="1" colspan="1"/><th rowspan="1" colspan="1">p<sub>1</sub></th><th rowspan="1" colspan="1">p<sub>2</sub></th><th rowspan="1" colspan="1">p<sub>3</sub></th></tr><tr><td rowspan="1" colspan="1">fe</td><td rowspan="1" colspan="1">600–650, 630</td><td rowspan="1" colspan="1">640–700, 670</td><td rowspan="1" colspan="1">650–700, 678</td></tr><tr><td rowspan="1" colspan="1">ti</td><td rowspan="1" colspan="1">720–800, 750</td><td rowspan="1" colspan="1">620–670, 648</td><td rowspan="1" colspan="1">760–850, 825</td></tr><tr><td rowspan="1" colspan="1">ta<sub>1</sub></td><td rowspan="1" colspan="1">480–550 (4), 498</td><td rowspan="1" colspan="1">250–330, 280</td><td rowspan="1" colspan="1">400–500, 562</td></tr><tr><td rowspan="1" colspan="1">ta<sub>2</sub></td><td rowspan="1" colspan="1">310–340 (4), 320</td><td rowspan="1" colspan="1">122–156, 148</td><td rowspan="1" colspan="1">240–260, 250</td></tr><tr><td rowspan="1" colspan="1">ta<sub>3</sub></td><td rowspan="1" colspan="1">210–250 (4), 230</td><td rowspan="1" colspan="1">100–115, 110</td><td rowspan="1" colspan="1">161–210, 192</td></tr><tr><td rowspan="1" colspan="1">ta<sub>4</sub></td><td rowspan="1" colspan="1">140–150 (4), 143</td><td rowspan="1" colspan="1">60–72, 66</td><td rowspan="1" colspan="1">96–110, 102</td></tr><tr><td rowspan="1" colspan="1">ta<sub>5</sub></td><td rowspan="1" colspan="1">90–100 (4), 96</td><td rowspan="1" colspan="1">60–72, 66</td><td rowspan="1" colspan="1">79–90, 87</td></tr><tr><td rowspan="1" colspan="1">LR</td><td rowspan="1" colspan="1">0.67–0.69 (4), 0.68</td><td rowspan="1" colspan="1">0.41–0.46, 0.43</td><td rowspan="1" colspan="1">0.53–0.59, 0.56</td></tr><tr><td rowspan="1" colspan="1">BV</td><td rowspan="1" colspan="1">2.37–2.76 (4), 2.41</td><td rowspan="1" colspan="1">4.04–4.25, 4.17</td><td rowspan="1" colspan="1">2.70–3.22, 3.11</td></tr><tr><td rowspan="1" colspan="1">SV</td><td rowspan="1" colspan="1">2.52–2.69 (4), 2.59</td><td rowspan="1" colspan="1">4.24–4.37, 4.32</td><td rowspan="1" colspan="1">3.08–3.27, 3.19</td></tr><tr><td rowspan="1" colspan="1">BR</td><td rowspan="1" colspan="1">1.67–2.22 (4), 1.88</td><td rowspan="1" colspan="1">2.65–2.78, 2.70</td><td rowspan="1" colspan="1">2.27–2.69, 2.54</td></tr></tbody></table></table-wrap><p>Hypopygium (<xref ref-type="fig" rid="F4">Figures 21–23</xref>). Laterosternite IX with 6–7, 6 setae. Tergite IX with round anal point, bearing 9–10, 9 long and strong setae. Phallapodeme 36–40, 38 μm long. Transverse sternapodeme 72–84, 81 μm long. Virga absent. Gonocoxite 153–168, 162 μm long with oval inferior volsella (<xref ref-type="fig" rid="F4">Figure 23</xref>) with rounded margin and bearing 8 long, stout marginal setae. Gonostylus 89–96, 98 μm long, with small crista dorsalis. Megaseta 5–7, 6 μm long. HR 1.70–1.89, 1.75. HV 3.18–3.23, 3.22.</p><p>Female, pupa and larva unknown.</p></tp:treatment-sec><tp:treatment-sec sec-type="Type materials"><title>Type materials.</title><p>Holotype: ♂ (BDN No.26746), China: Zhejiang Province, Wenzhou City, Taishun County, <named-content xmlns:xlink="http://www.w3.org/1999/xlink" content-type="dwc:verbatimCoordinates" xlink:type="simple">27°33'N, 119°39'E</named-content>, 1.viii.2005, Bingchun Ji, light trap. <!--PageBreak-->Paratypes (4 ♂♂): 3 ♂♂, Zhejiang Province, Tianmu Mountain, <named-content xmlns:xlink="http://www.w3.org/1999/xlink" content-type="dwc:verbatimCoordinates" xlink:type="simple">30°19'N, 119°26'E</named-content>, 8.ix.1998, Xinhua Wang, light trap; 1 ♂, Zhejiang Province, Lishui City, Qingyuan county, <named-content xmlns:xlink="http://www.w3.org/1999/xlink" content-type="dwc:verbatimCoordinates" xlink:type="simple">27°39'N, 119°09'E</named-content>, 13.vii.1994, Hong Wu, sweep net.</p></tp:treatment-sec><tp:treatment-sec sec-type="Etymology"><title>Etymology.</title><p>The specific name is from Latin, <italic>ovatus</italic>, meaning egg–shaped, referring to the oval inferior volsella.</p></tp:treatment-sec><tp:treatment-sec sec-type="Remarks"><title>Remarks.</title><p>The new species is close to <italic><tp:taxon-name>Pseudorthocladius (Pseudorthocladius) matusecundus</tp:taxon-name></italic> Sasa &amp; Kawai, 1987 in the structure of hypopygium, but can be separated from the latter on the basis of characters in <xref ref-type="table" rid="T9">Table 9</xref>.</p><table-wrap id="T9" position="float" orientation="portrait"><label>Table 9.</label><caption><p>Main differences between <italic><tp:taxon-name>Pseudorthocladius (Pseudorthocladius) ovatus</tp:taxon-name></italic> sp. n. and <italic><tp:taxon-name>Pseudorthocladius (Pseudorthocladius) matusecundus</tp:taxon-name></italic> <xref ref-type="bibr" rid="B20">Sasa and Kawai (1987)</xref>.</p></caption><table><tbody><tr><th rowspan="1" colspan="1"/><th rowspan="1" colspan="1"><italic><tp:taxon-name>Pseudorthocladius (Pseudorthocladius) ovatus</tp:taxon-name></italic> sp. n.</th><th rowspan="1" colspan="1"><italic><tp:taxon-name>Pseudorthocladius (Pseudorthocladius) matusecundus</tp:taxon-name></italic> Sasa &amp; Kawai</th></tr><tr><td rowspan="1" colspan="1">AR</td><td rowspan="1" colspan="1">1.31–1.55</td><td rowspan="1" colspan="1">1.09</td></tr><tr><td rowspan="1" colspan="1">palp segment</td><td rowspan="1" colspan="1">5</td><td rowspan="1" colspan="1">4</td></tr><tr><td rowspan="1" colspan="1">inferior volsella</td><td rowspan="1" colspan="1">oval with round margin</td><td rowspan="1" colspan="1">small with round margin and a small posterior corner</td></tr><tr><td rowspan="1" colspan="1">gonostulus</td><td rowspan="1" colspan="1">widest at about basal 1/3</td><td rowspan="1" colspan="1">widest at about distal 1/3.</td></tr></tbody></table></table-wrap></tp:treatment-sec><tp:treatment-sec sec-type="Distribution"><title>Distribution.</title><p>The new species is known from Zhejiang Province in Oriental China.</p></tp:treatment-sec><ref-list><ref id="B20"><mixed-citation xmlns:xlink="http://www.w3.org/1999/xlink" xlink:type="simple"><person-group><name name-style="western"><surname>Sasa</surname><given-names>M</given-names></name><name name-style="western"><surname>Kawai</surname><given-names>K</given-names></name></person-group> (<year>1987</year>) <source>Studies on chironomid midges of Lake Biwa (Diptera, Chironomidae).</source><publisher-name>Lake Biwa Research Institute</publisher-name>, <publisher-loc>Otsu</publisher-loc><volume>3</volume>: <fpage>1</fpage>-<lpage>119</lpage>.</mixed-citation></ref></ref-list></tp:taxon-treatment>
