# Supplementary material for: Review of genus Pseudorthocladius Goetghebuer, 1943 (Diptera, Chironomidae) from China
Source: Zookeys. 2014 Mar 11;(387):51–72. doi: 10.3897/zookeys.387.5808 (PMC3970059; doi:10.3897/zookeys.387.5808)
Supplement: XML Treatment for Pseudorthocladius (Pseudorthocladius) paucus [file zookeys.387.5808-treatment10.xml]

<!DOCTYPE tp:taxon-treatment
  PUBLIC "-//TaxonX//DTD Taxonomic Treatment Publishing DTD v0 20100105//EN" "tax-treatment-NSO.dtd">
<tp:taxon-treatment xmlns:tp="http://www.plazi.org/taxpub"><tp:treatment-meta><mixed-citation publication-type="journal"><person-group><name><surname>Ren</surname><given-names>Jing</given-names></name><name><surname>Lin</surname><given-names>Xiaolong</given-names></name><name><surname>Wang</surname><given-names>Xinhua</given-names></name></person-group><article-title>Review of genus <italic>Pseudorthocladius</italic> Goetghebuer, 1943 (Diptera, Chironomidae) from China</article-title><source>Zookeys</source><day>11</day><month>3</month><year>2014</year><volume>2014</volume><issue>387</issue><fpage>51</fpage><lpage>72</lpage><pub-id pub-id-type="doi">10.3897/zookeys.387.5808</pub-id></mixed-citation></tp:treatment-meta><tp:nomenclature><tp:taxon-name>
                        <tp:taxon-name-part taxon-name-part-type="genus">Pseudorthocladius</tp:taxon-name-part>
                        (<tp:taxon-name-part taxon-name-part-type="subgenus">Pseudorthocladius</tp:taxon-name-part>)
                        <tp:taxon-name-part taxon-name-part-type="species">paucus</tp:taxon-name-part>
                        <object-id xmlns:xlink="http://www.w3.org/1999/xlink" content-type="zoobank" xlink:type="simple">http://zoobank.org/1BEF00CA-4362-49BE-85D9-E161C9E2BDD0</object-id>
                        <object-id xmlns:xlink="http://www.w3.org/1999/xlink" xlink:type="simple">http://species-id.net/wiki/Pseudorthocladius_paucus</object-id>
                    </tp:taxon-name><tp:taxon-status xmlns:xlink="http://www.w3.org/1999/xlink" xlink:type="simple">sp. n.</tp:taxon-status><xref ref-type="fig" rid="F5">Figures 24–30</xref></tp:nomenclature><tp:treatment-sec sec-type="Diagnosis"><title>Diagnosis.</title><p>The male imago can be distinguished from the known species of the genus by the following combination of characters: with few setae on squama, R<sub>4+5</sub> and acrostichals; gonostylus expanded at the apex; anal point triangular baring about 7 stout setae; inferior volsella inserted along the gonocoxite, parallel–sided.</p></tp:treatment-sec><tp:treatment-sec sec-type="Description"><title>Description.</title><p>Adult male (n = 3). Total length 1.49–1.60 mm. Wing length 0.77–0.92 mm. Total length/wing length 1.74–1.75. Wing length/length of profemur 2.56–2.58.</p><p>Coloration. Head, abdomen, legs light brown; thorax with light brown ground with brownish black postnotum and preepisternum.</p><p>Head. Antenna with 13 flagellomeres. Terminal flagellomere length 115–153 μm, conspicuous swollen apically and with strong sensory setae. AR 0.26–0.48. Temporal setae 5–9, including 2–4 inner verticals, 3–5 outer verticals. Clypeus with 7–10 setae. Tentorium 72–84 μm long, 14–19 μm wide. Palpomere lengths (in μm): 22–24; 24–26; 48–55; 60–65; 91–96. L: 5<sup>th</sup>/3<sup>rd</sup> 1.62–1.65.</p><p>Wing (<xref ref-type="fig" rid="F5">Figure 24</xref>). VR 1.15–1.27. Anal lobe obtuse. Brachiolum with 1 seta; R with 4 setae; R<sub>4+5</sub> with 0–1 seta; other veins bare. Squama with 0–1 seta. Costa extension 60 μm long. Cu<sub>1</sub> slightly curved.</p><p>Thorax (<xref ref-type="fig" rid="F5">Figure 25</xref>). Antepronotum with 4–6 lateral setae, dorsocentrals 6–9, acrostichals 0–1, prealars 4–6. Scutellum with 6–7 setae.</p><fig id="F5" position="float" orientation="portrait"><label>Figures 24–30.</label><caption><p><italic><tp:taxon-name>Pseudorthocladius (Pseudorthocladius) paucus</tp:taxon-name></italic> sp. n., male. <bold>24</bold> wing <bold>25</bold> thorax <bold>26</bold> hypopygium (dorsal view) <bold>27</bold> hypopygium (ventral view) <bold>28</bold> anal point <bold>29</bold> inferior volsella <bold>30</bold> gonostylus.</p></caption><graphic xmlns:xlink="http://www.w3.org/1999/xlink" xlink:href="zookeys-387-051-g005.jpg" position="float" orientation="portrait" xlink:type="simple"/></fig><!--PageBreak--><!--PageBreak--><p>Legs. Pulvilli present. Spur of fore tibia 29–34 μm long, spurs of mid tibia both 17–19 μm long; hind tibia with a long spur 31–33 μm long, a short spur 19–24 μm long and comb composed of 10–12, 11 spines. Width at apex of fore tibia 21–26 μm, of mid tibia 21–24 μm, of hind tibia 24–29 μm. Lengths (in μm) and proportions of legs as in <xref ref-type="table" rid="T10">Table 10</xref>.</p><table-wrap id="T10" position="float" orientation="portrait"><label>Table 10.</label><caption><p>Lengths (in μm) and proportions of legs of <italic><tp:taxon-name>Pseudorthocladius (Pseudorthocladius) paucus</tp:taxon-name></italic> sp. n.</p></caption><table><tbody><tr><th rowspan="1" colspan="1"/><th rowspan="1" colspan="1">p<sub>1</sub></th><th rowspan="1" colspan="1">p<sub>2</sub></th><th rowspan="1" colspan="1">p<sub>3</sub></th></tr><tr><td rowspan="1" colspan="1">fe</td><td rowspan="1" colspan="1">320–360</td><td rowspan="1" colspan="1">320–380</td><td rowspan="1" colspan="1">430–490</td></tr><tr><td rowspan="1" colspan="1">ti</td><td rowspan="1" colspan="1">340–360</td><td rowspan="1" colspan="1">350–380</td><td rowspan="1" colspan="1">370–410</td></tr><tr><td rowspan="1" colspan="1">ta<sub>1</sub></td><td rowspan="1" colspan="1">210–250</td><td rowspan="1" colspan="1">140–150</td><td rowspan="1" colspan="1">200–230</td></tr><tr><td rowspan="1" colspan="1">ta<sub>2</sub></td><td rowspan="1" colspan="1">130–160</td><td rowspan="1" colspan="1">72–77</td><td rowspan="1" colspan="1">108–120</td></tr><tr><td rowspan="1" colspan="1">ta<sub>3</sub></td><td rowspan="1" colspan="1">108–130</td><td rowspan="1" colspan="1">55–62</td><td rowspan="1" colspan="1">91–96</td></tr><tr><td rowspan="1" colspan="1">ta<sub>4</sub></td><td rowspan="1" colspan="1">64–67</td><td rowspan="1" colspan="1">36–40</td><td rowspan="1" colspan="1">41–46</td></tr><tr><td rowspan="1" colspan="1">ta<sub>5</sub></td><td rowspan="1" colspan="1">52–55</td><td rowspan="1" colspan="1">41–43</td><td rowspan="1" colspan="1">41–48</td></tr><tr><td rowspan="1" colspan="1">LR</td><td rowspan="1" colspan="1">0.62–0.69</td><td rowspan="1" colspan="1">0.35–0.40</td><td rowspan="1" colspan="1">0.52–0.56</td></tr><tr><td rowspan="1" colspan="1">BV</td><td rowspan="1" colspan="1">2.27–2.36</td><td rowspan="1" colspan="1">3.88–4.17</td><td rowspan="1" colspan="1">3.10–3.54</td></tr><tr><td rowspan="1" colspan="1">SV</td><td rowspan="1" colspan="1">2.88–3.19</td><td rowspan="1" colspan="1">4.79–5.07</td><td rowspan="1" colspan="1">3.44–3.65</td></tr><tr><td rowspan="1" colspan="1">BR</td><td rowspan="1" colspan="1">2.20–2.50</td><td rowspan="1" colspan="1">3.20–3.40</td><td rowspan="1" colspan="1">3.57–4.00</td></tr></tbody></table></table-wrap><p>Hypopygium (<xref ref-type="fig" rid="F5">Figures 26–30</xref>). Laterosternite IX with 3–4 setae. Anal point (<xref ref-type="fig" rid="F5">Figure 28</xref>) subtriangular with round apex, 9–10 μm long and 24–26 μm wide, with 4–5 lateral setae and 2–5 long setae around the base. Phallapodeme 22–24 μm long. Transverse sternapodeme 43–48 μm long. Virga absent. Gonocoxite 77–89 μm long with reduced parallel–sided inferior volsella (<xref ref-type="fig" rid="F5">Figure 29</xref>). Gonostylus (<xref ref-type="fig" rid="F5">Figure 30</xref>) 43–50 μm long, expanded at the apex, crista dorsalis reduced. Megaseta 5 μm long. HR 1.60–1.83. HV 2.90–3.25.</p><p>Female, pupa and larva unknown.</p></tp:treatment-sec><tp:treatment-sec sec-type="Type materials"><title>Type materials.</title><p>Holotype: ♂ (BDN No.25207), China, Hunan, Hengyang County, Heng Mountain, <named-content xmlns:xlink="http://www.w3.org/1999/xlink" content-type="dwc:verbatimCoordinates" xlink:type="simple">27°15'N, 112°51'E</named-content>, 19.vii.2004, Chuncai Yan, sweep net. Paratypes: 2 ♂♂, Hunan, Dong’an Couny, Shunhuang Mountai, <named-content xmlns:xlink="http://www.w3.org/1999/xlink" content-type="dwc:verbatimCoordinates" xlink:type="simple">26°24'N, 111°18'E</named-content>, 26.vii.2004, Chuncai Yan, sweep net.</p></tp:treatment-sec><tp:treatment-sec sec-type="Etymology"><title>Etymology.</title><p>The specific name is from Latin, <italic>paucus</italic>, meaning “few”, referring to the new species has few setae on squama, R<sub>4+5</sub> and acrostichals.</p></tp:treatment-sec><tp:treatment-sec sec-type="Remarks"><title>Remarks.</title><p>The new species resembles <italic><tp:taxon-name>Pseudorthocladius (Pseudorthocladius) oyabecrassus</tp:taxon-name></italic> Sasa, Kawai &amp; Ueno, 1988 in the low AR (0.43, 0.50), gonostylus strongly expanded at about distal, but can be separated from <italic><tp:taxon-name>Pseudorthocladius (Pseudorthocladius) oyabecrassus</tp:taxon-name></italic> on the basis of characters in table 11.</p></tp:treatment-sec><tp:treatment-sec sec-type="Distribution"><title>Distribution.</title><p>The new species is known from Hunan Province in Oriental China.</p><table-wrap id="T11" position="float" orientation="portrait"><label>Table 11.</label><caption><p>Main different characters between <italic><tp:taxon-name>Pseudorthocladius (Pseudorthocladius) paucus</tp:taxon-name></italic> sp. n. and <italic><tp:taxon-name>Pseudorthocladius (Pseudorthocladius) oyabecrassus</tp:taxon-name></italic> Sasa, Kawai &amp; Ueno (1988).</p></caption><table><tbody><tr><th rowspan="1" colspan="1"/><th rowspan="1" colspan="1"><italic><tp:taxon-name>Pseudorthocladius (Pseudorthocladius) paucus</tp:taxon-name></italic> sp. n.</th><th rowspan="1" colspan="1"><italic><tp:taxon-name>Pseudorthocladius (Pseudorthocladius) oyabecrassus</tp:taxon-name></italic> Sasa, Kawai &amp; Ueno</th></tr><tr><td rowspan="1" colspan="1">Body length</td><td rowspan="1" colspan="1">1.49–1.60 mm</td><td rowspan="1" colspan="1">2.18 mm</td></tr><tr><td rowspan="1" colspan="1">Acrostichals</td><td rowspan="1" colspan="1">0–1</td><td rowspan="1" colspan="1">11</td></tr><tr><td rowspan="1" colspan="1">Anal point</td><td rowspan="1" colspan="1">subtriangular with round apex</td><td rowspan="1" colspan="1">conical, darkly pigment</td></tr><tr><td rowspan="1" colspan="1">Pulvilli</td><td rowspan="1" colspan="1">present</td><td rowspan="1" colspan="1">absent</td></tr><tr><td rowspan="1" colspan="1">Inferior volsella</td><td rowspan="1" colspan="1">parallel–sided</td><td rowspan="1" colspan="1">with a small projection</td></tr></tbody></table></table-wrap><!--PageBreak--></tp:treatment-sec></tp:taxon-treatment>
