# Supplementary material for: Review of genus Pseudorthocladius Goetghebuer, 1943 (Diptera, Chironomidae) from China
Source: Zookeys. 2014 Mar 11;(387):51–72. doi: 10.3897/zookeys.387.5808 (PMC3970059; doi:10.3897/zookeys.387.5808)
Supplement: XML Treatment for Pseudorthocladius (Pseudorthocladius) uniserratus [file zookeys.387.5808-treatment11.xml]

<!DOCTYPE tp:taxon-treatment
  PUBLIC "-//TaxonX//DTD Taxonomic Treatment Publishing DTD v0 20100105//EN" "tax-treatment-NSO.dtd">
<tp:taxon-treatment xmlns:tp="http://www.plazi.org/taxpub"><tp:treatment-meta><mixed-citation publication-type="journal"><person-group><name><surname>Ren</surname><given-names>Jing</given-names></name><name><surname>Lin</surname><given-names>Xiaolong</given-names></name><name><surname>Wang</surname><given-names>Xinhua</given-names></name></person-group><article-title>Review of genus <italic>Pseudorthocladius</italic> Goetghebuer, 1943 (Diptera, Chironomidae) from China</article-title><source>Zookeys</source><day>11</day><month>3</month><year>2014</year><volume>2014</volume><issue>387</issue><fpage>51</fpage><lpage>72</lpage><pub-id pub-id-type="doi">10.3897/zookeys.387.5808</pub-id></mixed-citation></tp:treatment-meta><tp:nomenclature><tp:taxon-name>
                        <tp:taxon-name-part taxon-name-part-type="genus">Pseudorthocladius</tp:taxon-name-part>
                        (<tp:taxon-name-part taxon-name-part-type="subgenus">Pseudorthocladius</tp:taxon-name-part>)
                        <tp:taxon-name-part taxon-name-part-type="species">uniserratus</tp:taxon-name-part>
                        <object-id xmlns:xlink="http://www.w3.org/1999/xlink" xlink:type="simple">http://species-id.net/wiki/Pseudorthocladius_uniserratus</object-id>
                    </tp:taxon-name><tp:taxon-authority>Sæther &amp; Sublette, 1983</tp:taxon-authority><tp:nomenclature-citation-list><tp:nomenclature-citation><tp:taxon-name>Pseudorthocladius (Pseudorthocladius) uniserratus</tp:taxon-name><comment> Sæther &amp; Sublette, 1983: 71; <xref ref-type="bibr" rid="B1">Ashe and O’Connor 2012</xref>: 538.</comment></tp:nomenclature-citation></tp:nomenclature-citation-list></tp:nomenclature><tp:treatment-sec sec-type="Diagnosis"><title>Diagnosis.</title><p>AR 0.63–0.95; R with 3–13 setae, R<sub>1</sub> with 0–6 setae, R<sub>4+5</sub> with 0–13 setae; squama with 4–6 setae; inferior volsella trianguler at middle; virga consisting of very weak field of about 20 minute spinules; crista dorsalis low, HR 1.68–1.91, HV 2.53.</p></tp:treatment-sec><tp:treatment-sec sec-type="Specimens examined"><title>Specimens examined.</title><p>China: Hunan Province: 1 ♂, Chenzhou City, Yizhang County, Mang Mountain, <named-content xmlns:xlink="http://www.w3.org/1999/xlink" content-type="dwc:verbatimCoordinates" xlink:type="simple">25°24'N, 113°18'E</named-content>, 22.vii.2004, Chuncai Yan, sweep net.</p></tp:treatment-sec><tp:treatment-sec sec-type="Remarks"><title>Remarks.</title><p><xref ref-type="bibr" rid="B18">Sæther and Sublette (1983)</xref> described the male imago, pupa and larva from the U.S.A. The Chinese specimens mainly agree with the adult description of <xref ref-type="bibr" rid="B18">Sæther and Sublette (1983)</xref>. According to <xref ref-type="bibr" rid="B18">Sæther and Sublette (1983)</xref>, there are not significant differences between <italic><tp:taxon-name>Pseudorthocladius (Pseudorthocladius) uniserratus</tp:taxon-name></italic> and <italic><tp:taxon-name>Pseudorthocladius (Pseudorthocladius) curtistylus</tp:taxon-name></italic> in the male hypopygium, but as we can see in the figures of <italic><tp:taxon-name>Pseudorthocladius (Pseudorthocladius) uniserratus</tp:taxon-name></italic>, the gonostylus is expanded at about distal while <italic><tp:taxon-name>Pseudorthocladius (Pseudorthocladius) curtistylus</tp:taxon-name></italic> is narrowed; the inferior volsella is triangler at middle part. The Chinese specimens agree with <italic><tp:taxon-name>Pseudorthocladius (Pseudorthocladius) uniserratus</tp:taxon-name></italic> more.</p></tp:treatment-sec><tp:treatment-sec sec-type="Distribution"><title>Distribution.</title><p>Oriental China (Hunan Province); U.S.A.; Canada.</p></tp:treatment-sec><ref-list><ref id="B1"><mixed-citation xmlns:xlink="http://www.w3.org/1999/xlink" xlink:type="simple"><person-group><name name-style="western"><surname>Ashe</surname><given-names>P</given-names></name><name name-style="western"><surname>O’Connor</surname><given-names>JP</given-names></name></person-group> (<year>2012</year>) <source>A world catalogue of Chironomidae (Diptera). Part 2.</source><publisher-name>Orthocladiinae. Irish Biogeographical Society, National Museum of Ireland</publisher-name>, <publisher-loc>Dublin</publisher-loc>, <lpage>968</lpage> pp.</mixed-citation></ref><ref id="B18"><mixed-citation xmlns:xlink="http://www.w3.org/1999/xlink" xlink:type="simple"><person-group><name name-style="western"><surname>Sæther</surname><given-names>OA</given-names></name><name name-style="western"><surname>Sublette</surname><given-names>JE</given-names></name></person-group> (<year>1983</year>) <article-title>A review of the genera <italic>Doithrix</italic> n. gen., <italic>Georthocladius</italic> Strenzke, <italic>Parachaetocladius</italic> Walker, and <italic>Pseudorthocladius</italic> Goetghebuer (Diptera: Chironomidae, Orthocladiinae)</article-title>. <source>Entomologica Scandinavica</source><supplement>Supplement</supplement>, <lpage>100</lpage> pp.</mixed-citation></ref></ref-list></tp:taxon-treatment>
