# Supplementary material for: Review of genus Pseudorthocladius Goetghebuer, 1943 (Diptera, Chironomidae) from China
Source: Zookeys. 2014 Mar 11;(387):51–72. doi: 10.3897/zookeys.387.5808 (PMC3970059; doi:10.3897/zookeys.387.5808)
Supplement: XML Treatment for Pseudorthocladius (Lordella) wingoi [file zookeys.387.5808-treatment12.xml]

<!DOCTYPE tp:taxon-treatment
  PUBLIC "-//TaxonX//DTD Taxonomic Treatment Publishing DTD v0 20100105//EN" "tax-treatment-NSO.dtd">
<tp:taxon-treatment xmlns:tp="http://www.plazi.org/taxpub"><tp:treatment-meta><mixed-citation publication-type="journal"><person-group><name><surname>Ren</surname><given-names>Jing</given-names></name><name><surname>Lin</surname><given-names>Xiaolong</given-names></name><name><surname>Wang</surname><given-names>Xinhua</given-names></name></person-group><article-title>Review of genus <italic>Pseudorthocladius</italic> Goetghebuer, 1943 (Diptera, Chironomidae) from China</article-title><source>Zookeys</source><day>11</day><month>3</month><year>2014</year><volume>2014</volume><issue>387</issue><fpage>51</fpage><lpage>72</lpage><pub-id pub-id-type="doi">10.3897/zookeys.387.5808</pub-id></mixed-citation></tp:treatment-meta><tp:nomenclature><tp:taxon-name>
                        <tp:taxon-name-part taxon-name-part-type="genus">Pseudorthocladius</tp:taxon-name-part>
                        (<tp:taxon-name-part taxon-name-part-type="subgenus">Lordella</tp:taxon-name-part>)
                        <tp:taxon-name-part taxon-name-part-type="species">wingoi</tp:taxon-name-part>
                        <object-id xmlns:xlink="http://www.w3.org/1999/xlink" xlink:type="simple">http://species-id.net/wiki/Pseudorthocladius_wingoi</object-id>
                    </tp:taxon-name><tp:taxon-authority>Sæther &amp; Sublette, 1983</tp:taxon-authority><tp:nomenclature-citation-list><tp:nomenclature-citation><tp:taxon-name>Pseudorthocladius (Lordella) wingoi</tp:taxon-name><comment> Sæther &amp; Sublette, 1983: 98; <xref ref-type="bibr" rid="B1">Ashe and O’Connor 2012</xref>: 530.</comment></tp:nomenclature-citation><tp:nomenclature-citation><tp:taxon-name>Pseudorthocladius (Lordella) comans</tp:taxon-name><comment> Sæther &amp; Sublette, 1983: 95; <xref ref-type="bibr" rid="B4">Cranston and Oliver 1988</xref>: 446.</comment></tp:nomenclature-citation></tp:nomenclature-citation-list></tp:nomenclature><tp:treatment-sec sec-type="Diagnosis"><title>Diagnosis.</title><p>Inferior volsella hook-liked, bended posteriad; gonostylus broadest at base and densely covered with microtrichia; virga with 5–8 stronger spines and 0–20 finer spinules; AR 0.8–1.1; dorsocentrals 10–16; R with 1–3 setae, exceptionally with 12 setae.</p></tp:treatment-sec><tp:treatment-sec sec-type="Specimens examined"><title>Specimens examined.</title><p>China, Guizhou: 8 ♂♂, Fanjing Mountain, <named-content xmlns:xlink="http://www.w3.org/1999/xlink" content-type="dwc:verbatimCoordinates" xlink:type="simple">27°54'54"N, 108°41'42"E</named-content>, 28.v.–3.vi.2002, Bingchun Ji, sweep net.</p></tp:treatment-sec><tp:treatment-sec sec-type="Remarks"><title>Remarks.</title><p>The Chinese specimens mainly agree with the description by <xref ref-type="bibr" rid="B18">Sæther and Sublette (1983)</xref>. According to <xref ref-type="bibr" rid="B4">Cranston and Oliver (1988)</xref>, <italic><tp:taxon-name>Pseudorthocladius (Lordella) comans</tp:taxon-name></italic> is a synonym of <italic><tp:taxon-name>Pseudorthocladius (Lordella) wingoi</tp:taxon-name></italic>. Based on the specimens from Canada the shape of the gonostylus is highly dependent on orientation and the spines might be correlated with size, so <italic><tp:taxon-name>Pseudorthocladius (Lordella) comans</tp:taxon-name></italic> and <italic><tp:taxon-name>Pseudorthocladius (Lordella) wingoi</tp:taxon-name></italic> should be the same species. The minor differences between Chinese specimens and North America specimens are as follows: (1) The anal point is a little shorter (12–17 μm); (2) with small AR (0.75–0.86); (3) dorsocentrals 7–8.</p></tp:treatment-sec><tp:treatment-sec sec-type="Distribution"><title>Distribution.</title><p>Oriental China (Guizhou Province); U.S.A.; Canada.</p><!--PageBreak--></tp:treatment-sec><ref-list><ref id="B1"><mixed-citation xmlns:xlink="http://www.w3.org/1999/xlink" xlink:type="simple"><person-group><name name-style="western"><surname>Ashe</surname><given-names>P</given-names></name><name name-style="western"><surname>O’Connor</surname><given-names>JP</given-names></name></person-group> (<year>2012</year>) <source>A world catalogue of Chironomidae (Diptera). Part 2.</source><publisher-name>Orthocladiinae. Irish Biogeographical Society, National Museum of Ireland</publisher-name>, <publisher-loc>Dublin</publisher-loc>, <lpage>968</lpage> pp.</mixed-citation></ref><ref id="B4"><mixed-citation xmlns:xlink="http://www.w3.org/1999/xlink" xlink:type="simple"><person-group><name name-style="western"><surname>Cranston</surname><given-names>PS</given-names></name><name name-style="western"><surname>Oliver</surname><given-names>DR</given-names></name></person-group> (<year>1988</year>) <article-title>Additions and corrections to the Nearctic Orthocladiinae (Diptera: Chironomidae).</article-title><source>Canadian Entomologist</source><volume>120</volume>: <fpage>425</fpage>-<lpage>462</lpage>. doi: <ext-link ext-link-type="uri" xlink:href="http://dx.doi.org/10.4039/Ent120425-5" xlink:type="simple">10.4039/Ent120425-5</ext-link></mixed-citation></ref><ref id="B18"><mixed-citation xmlns:xlink="http://www.w3.org/1999/xlink" xlink:type="simple"><person-group><name name-style="western"><surname>Sæther</surname><given-names>OA</given-names></name><name name-style="western"><surname>Sublette</surname><given-names>JE</given-names></name></person-group> (<year>1983</year>) <article-title>A review of the genera <italic>Doithrix</italic> n. gen., <italic>Georthocladius</italic> Strenzke, <italic>Parachaetocladius</italic> Walker, and <italic>Pseudorthocladius</italic> Goetghebuer (Diptera: Chironomidae, Orthocladiinae)</article-title>. <source>Entomologica Scandinavica</source><supplement>Supplement</supplement>, <lpage>100</lpage> pp.</mixed-citation></ref></ref-list></tp:taxon-treatment>
